# Supplementary material for: Crystal structure of 3-(morpholin-4-yl)-1-phenyl-3-(pyridin-2-yl)propan-1-one
Source: Acta Crystallogr E Crystallogr Commun. 2015 Jan 1;71(Pt 1):o24–5. doi: 10.1107/S2056989014026292 (PMC4331866; doi:10.1107/S2056989014026292)
Supplement: Supplementary file 1 [file e-71-00o24-sup1.cif]

##############################################################################
#                                                                            #
# This CIF contains the data in a paper accepted for publication in          #
# Acta Crystallographica Section E. It conforms to the requirements of       #
# Notes for Authors for Acta Crystallographica Section E, and has been       #
# peer reviewed under the auspices of the IUCr Commission on Journals.       #
#                                                                            #
# Full details of the Crystallographic Information File format               #
# are given in the paper "The Crystallographic Information File (CIF):       #
# a New Standard Archive File for Crystallography" by S. R. Hall, F. H.      #
# Allen and I. D. Brown [Acta Cryst. (1991), A47, 655-685].                  #
#                                                                            #
# The current version of the core CIF dictionary is obtainable from          #
# ftp://ftp.iucr.org/pub/cif_core.dic.                                       #
#                                                                            #
# Software is freely available for graphical display of the structure(s)     #
# in this CIF. For information consult the CIF software page                 #
# http://www.iucr.org/resources/cif/software.                                #
#                                                                            #
# This file may be used for bona fide research purposes within the           #
# scientific community so long as proper attribution is given to the journal # 
# article from which it was obtained.                                        #
#                                                                            #
##############################################################################
data_I
_audit_creation_method     SHELXL97
_journal_date_recd_electronic     2014-11-26
_journal_date_accepted     2014-11-30
_journal_name_full     'Acta Crystallographica, Section E'
_journal_year     2015
_journal_volume     71
_journal_issue      1
_journal_page_first     o24
_journal_page_last     o25
_journal_paper_category     HO
_journal_paper_doi     10.1107/S2056989014026292
_journal_coeditor_code     HB7328
_publ_contact_author_name     'B. Gunasekaran'
_publ_contact_author_address
;
Department of Physics & Nano Technology,
SRM University, SRM Nagar,
Kattankulathur, Kancheepuram Dist,
Chennai 603 203
Tamil Nadu,
India
;
_publ_contact_author_email     'phdguna@gmail.com'
_publ_contact_author_fax     ?
_publ_contact_author_phone     '+91-9962525891'
_publ_section_title
;
Crystal structure of 3-(morpholin-4-yl)-1-phenyl-3-(pyridin-2-yl)propan-1-one
;
loop_
    _publ_author_name
    _publ_author_address
    'F. M. Mashood Ahamed'
;
PG and Research Dept of Chemistry,
Jamal Mohamed College (Autonomous),
Tiruchirappalli,
Tamil Nadu 620 020,
India
;
    'M. Syed Ali Padusha'
;
PG and Research Dept of Chemistry,
Jamal Mohamed College (Autonomous),
Tiruchirappalli,
Tamil Nadu 620 020,
India
;
    'B. Gunasekaran'
;
Department of Physics & Nano Technology,
SRM University, SRM Nagar,
Kattankulathur, Kancheepuram Dist,
Chennai 603 203 Tamil Nadu,
India
;
_publ_section_synopsis     .
_database_code_depnum_ccdc_archive     'CCDC 1036843'
_chemical_name_systematic
;
3-(Morpholin-4-yl)-1-phenyl-3-(pyridin-2-yl)propan-1-one
;
_chemical_name_common     ?
_chemical_formula_moiety     'C18 H20 N2 O2'
_chemical_formula_sum     'C18 H20 N2 O2'
_chemical_formula_iupac     'C18 H20 N2 O2'
_chemical_formula_weight     296.36
_chemical_melting_point     ?
_symmetry_cell_setting     orthorhombic
_symmetry_space_group_name_H-M     'P b c a'
_symmetry_space_group_name_Hall     '-P 2ac 2ab '
loop_
    _symmetry_equiv_pos_as_xyz
    'x, y, z'
    '-x+1/2, -y, z+1/2'
    'x+1/2, -y+1/2, -z'
    '-x, y+1/2, -z+1/2'
    '-x, -y, -z'
    'x-1/2, y, -z-1/2'
    '-x-1/2, y-1/2, z'
    'x, -y-1/2, z-1/2'
_cell_length_a     12.4554(6)
_cell_length_b     8.2204(4)
_cell_length_c     30.6681(17)
_cell_angle_alpha     90.00
_cell_angle_beta     90.00
_cell_angle_gamma     90.00
_cell_volume     3140.1(3)
_cell_formula_units_Z     8
_cell_measurement_reflns_used     3812
_cell_measurement_theta_min     1.33
_cell_measurement_theta_max     28.36
_cell_measurement_temperature     295(2)
_exptl_crystal_description     'block'
_exptl_crystal_colour     'colourless'
_exptl_crystal_size_max     0.20
_exptl_crystal_size_mid     0.15
_exptl_crystal_size_min     0.10
_exptl_crystal_density_diffrn     1.254
_exptl_crystal_density_meas     ?
_exptl_crystal_density_method     'not measured'
_exptl_crystal_F_000     1264
_exptl_absorpt_coefficient_mu     0.082
_exptl_absorpt_correction_type     multi-scan
_exptl_absorpt_process_details
;
(SADABS; Sheldrick, 1996)
;
_exptl_absorpt_correction_T_min     0.9540
_exptl_absorpt_correction_T_max     0.9750
_exptl_special_details
;
;
_diffrn_ambient_temperature     295(2)
_diffrn_radiation_type     MoK\a
_diffrn_radiation_wavelength     0.71073
_diffrn_radiation_source     'fine-focus sealed tube'
_diffrn_radiation_monochromator     graphite
_diffrn_measurement_device_type     'Bruker APEXII CCD'
_diffrn_measurement_method     '\w and \f'
_diffrn_detector_area_resol_mean     0
_diffrn_reflns_number     16093
_diffrn_reflns_av_R_equivalents     0.0281
_diffrn_reflns_av_sigmaI/netI     0.0266
_diffrn_reflns_theta_min     1.33
_diffrn_reflns_theta_max     28.36
_diffrn_reflns_theta_full     28.36
_diffrn_measured_fraction_theta_max     0.970
_diffrn_measured_fraction_theta_full     0.970
_diffrn_reflns_limit_h_min     -15
_diffrn_reflns_limit_h_max     15
_diffrn_reflns_limit_k_min     -10
_diffrn_reflns_limit_k_max     10
_diffrn_reflns_limit_l_min     -35
_diffrn_reflns_limit_l_max     40
_diffrn_standards_number     ?
_diffrn_standards_interval_count     0
_diffrn_standards_interval_time     0
_diffrn_standards_decay_%     ?
_refine_special_details
;
;
_reflns_number_total     3812
_reflns_number_gt     2547
_reflns_threshold_expression     I>2\s(I)
_refine_ls_structure_factor_coef     Fsqd
_refine_ls_matrix_type     full
_refine_ls_R_factor_all     0.0718
_refine_ls_R_factor_gt     0.0429
_refine_ls_wR_factor_gt     0.0963
_refine_ls_wR_factor_ref     0.1109
_refine_ls_goodness_of_fit_ref     1.028
_refine_ls_restrained_S_all     1.028
_refine_ls_number_reflns     3812
_refine_ls_number_parameters     199
_refine_ls_number_restraints     0
_refine_ls_hydrogen_treatment     constr
_refine_ls_weighting_scheme     calc
_refine_ls_weighting_details
         'calc w=1/[\s^2^(Fo^2^)+(0.0416P)^2^+0.6298P] where P=(Fo^2^+2Fc^2^)/3'
_atom_sites_solution_hydrogens     geom
_atom_sites_solution_primary     direct
_atom_sites_solution_secondary     difmap
_refine_ls_shift/su_max     0.000
_refine_ls_shift/su_mean     0.000
_refine_diff_density_max     0.137
_refine_diff_density_min     -0.162
_refine_ls_extinction_method     none
_refine_ls_extinction_coef     ?
loop_
    _atom_type_symbol
    _atom_type_description
    _atom_type_scat_dispersion_real
    _atom_type_scat_dispersion_imag
    _atom_type_scat_source
    'C' 'C' 0.0033 0.0016
                         'International Tables Vol C Tables 4.2.6.8 and 6.1.1.4'
    'H' 'H' 0.0000 0.0000
                         'International Tables Vol C Tables 4.2.6.8 and 6.1.1.4'
    'N' 'N' 0.0061 0.0033
                         'International Tables Vol C Tables 4.2.6.8 and 6.1.1.4'
    'O' 'O' 0.0106 0.0060
                         'International Tables Vol C Tables 4.2.6.8 and 6.1.1.4'
_computing_data_collection
;
APEX2 (Bruker, 2008)
;
_computing_cell_refinement
;
SAINT (Bruker, 2008)
;
_computing_data_reduction
;
SAINT (Bruker, 2008)
;
_computing_structure_solution
;
SHELXS97 (Sheldrick, 2008)
;
_computing_structure_refinement
;
SHELXL97 (Sheldrick, 2008)
;
_computing_molecular_graphics
;
PLATON (Spek, 2009)
;
_computing_publication_material
;
SHELXL97 (Sheldrick, 2008)
;
loop_
    _atom_site_type_symbol
    _atom_site_label
    _atom_site_fract_x
    _atom_site_fract_y
    _atom_site_fract_z
    _atom_site_U_iso_or_equiv
    _atom_site_adp_type
    _atom_site_calc_flag
    _atom_site_refinement_flags
    _atom_site_occupancy
    _atom_site_symmetry_multiplicity
    _atom_site_disorder_assembly
    _atom_site_disorder_group
    C C1 0.42802(13) -0.1732(2) 0.02138(5) 0.0604(4) Uani d . 1 1 . .
    H H1 0.5020 -0.1642 0.0182 0.073 Uiso calc R 1 1 . .
    C C2 0.36782(16) -0.2413(2) -0.01152(6) 0.0746(5) Uani d . 1 1 . .
    H H2 0.4013 -0.2768 -0.0369 0.089 Uiso calc R 1 1 . .
    C C3 0.25900(16) -0.2571(2) -0.00707(5) 0.0680(5) Uani d . 1 1 . .
    H H3 0.2186 -0.3050 -0.0291 0.082 Uiso calc R 1 1 . .
    C C4 0.21022(13) -0.2020(2) 0.02998(6) 0.0653(5) Uani d . 1 1 . .
    H H4 0.1362 -0.2121 0.0330 0.078 Uiso calc R 1 1 . .
    C C5 0.26935(12) -0.13170(19) 0.06292(5) 0.0529(4) Uani d . 1 1 . .
    H H5 0.2350 -0.0932 0.0878 0.063 Uiso calc R 1 1 . .
    C C6 0.37980(11) -0.11808(15) 0.05909(4) 0.0412(3) Uani d . 1 1 . .
    C C7 0.44770(10) -0.04735(16) 0.09421(4) 0.0417(3) Uani d . 1 1 . .
    C C8 0.39381(10) 0.03707(17) 0.13181(4) 0.0429(3) Uani d . 1 1 . .
    H H8A 0.3510 -0.0418 0.1477 0.051 Uiso calc R 1 1 . .
    H H8B 0.3453 0.1190 0.1204 0.051 Uiso calc R 1 1 . .
    C C9 0.47105(9) 0.11758(15) 0.16326(4) 0.0364(3) Uani d . 1 1 . .
    H H9 0.5269 0.0372 0.1697 0.044 Uiso calc R 1 1 . .
    C C10 0.52724(10) 0.26260(15) 0.14299(4) 0.0368(3) Uani d . 1 1 . .
    C C11 0.51464(16) 0.4990(2) 0.10454(6) 0.0666(5) Uani d . 1 1 . .
    H H11 0.4726 0.5746 0.0898 0.080 Uiso calc R 1 1 . .
    C C12 0.62216(16) 0.5287(2) 0.10752(6) 0.0678(5) Uani d . 1 1 . .
    H H12 0.6520 0.6215 0.0951 0.081 Uiso calc R 1 1 . .
    C C13 0.68473(13) 0.4190(2) 0.12904(5) 0.0610(5) Uani d . 1 1 . .
    H H13 0.7585 0.4344 0.1313 0.073 Uiso calc R 1 1 . .
    C C14 0.63651(11) 0.28526(18) 0.14735(5) 0.0452(3) Uani d . 1 1 . .
    H H14 0.6775 0.2099 0.1627 0.054 Uiso calc R 1 1 . .
    C C15 0.33073(11) 0.2736(2) 0.20287(5) 0.0532(4) Uani d . 1 1 . .
    H H15A 0.2787 0.2424 0.1809 0.064 Uiso calc R 1 1 . .
    H H15B 0.3602 0.3787 0.1949 0.064 Uiso calc R 1 1 . .
    C C16 0.27665(12) 0.2851(2) 0.24674(6) 0.0662(5) Uani d . 1 1 . .
    H H16A 0.2195 0.3651 0.2453 0.079 Uiso calc R 1 1 . .
    H H16B 0.2447 0.1808 0.2539 0.079 Uiso calc R 1 1 . .
    C C17 0.43388(14) 0.2128(2) 0.28202(5) 0.0632(4) Uani d . 1 1 . .
    H H17A 0.4040 0.1078 0.2898 0.076 Uiso calc R 1 1 . .
    H H17B 0.4846 0.2440 0.3045 0.076 Uiso calc R 1 1 . .
    C C18 0.49150(11) 0.19882(18) 0.23921(4) 0.0462(3) Uani d . 1 1 . .
    H H18A 0.5247 0.3021 0.2320 0.055 Uiso calc R 1 1 . .
    H H18B 0.5477 0.1176 0.2415 0.055 Uiso calc R 1 1 . .
    N N1 0.46563(10) 0.36867(15) 0.12143(4) 0.0526(3) Uani d . 1 1 . .
    N N2 0.41661(8) 0.15290(13) 0.20488(4) 0.0394(3) Uani d . 1 1 . .
    O O1 0.54495(8) -0.05833(15) 0.09246(4) 0.0655(3) Uani d . 1 1 . .
    O O2 0.35010(10) 0.32957(14) 0.27995(4) 0.0678(3) Uani d . 1 1 . .
loop_
    _atom_site_aniso_label
    _atom_site_aniso_U_11
    _atom_site_aniso_U_22
    _atom_site_aniso_U_33
    _atom_site_aniso_U_12
    _atom_site_aniso_U_13
    _atom_site_aniso_U_23
    C1 0.0564(9) 0.0742(11) 0.0506(9) -0.0007(8) 0.0083(8) -0.0126(8)
    C2 0.0842(13) 0.0925(14) 0.0470(10) -0.0019(11) 0.0067(9) -0.0220(9)
    C3 0.0815(12) 0.0728(11) 0.0497(9) -0.0123(10) -0.0134(9) -0.0073(9)
    C4 0.0567(9) 0.0784(12) 0.0607(10) -0.0166(9) -0.0049(8) -0.0085(9)
    C5 0.0495(9) 0.0615(9) 0.0477(8) -0.0098(7) 0.0030(7) -0.0074(7)
    C6 0.0473(7) 0.0366(7) 0.0399(7) -0.0009(6) 0.0012(6) 0.0008(6)
    C7 0.0410(7) 0.0392(7) 0.0449(8) 0.0005(6) 0.0027(6) 0.0003(6)
    C8 0.0379(7) 0.0446(7) 0.0461(8) -0.0049(6) 0.0040(6) -0.0039(6)
    C9 0.0328(6) 0.0363(7) 0.0402(7) 0.0024(5) 0.0011(5) 0.0002(6)
    C10 0.0376(7) 0.0382(7) 0.0346(6) -0.0004(5) 0.0020(5) -0.0025(5)
    C11 0.0910(13) 0.0498(9) 0.0589(10) -0.0004(9) -0.0032(9) 0.0166(8)
    C12 0.0926(13) 0.0549(10) 0.0559(10) -0.0279(10) 0.0183(9) 0.0017(8)
    C13 0.0555(9) 0.0663(10) 0.0613(10) -0.0229(8) 0.0155(8) -0.0162(9)
    C14 0.0389(7) 0.0512(8) 0.0456(8) -0.0027(6) 0.0030(6) -0.0067(7)
    C15 0.0404(7) 0.0569(9) 0.0624(10) 0.0062(7) 0.0048(7) -0.0090(8)
    C16 0.0500(9) 0.0641(10) 0.0844(12) -0.0057(8) 0.0237(9) -0.0198(9)
    C17 0.0810(11) 0.0612(10) 0.0473(9) -0.0109(9) 0.0080(8) -0.0065(8)
    C18 0.0483(8) 0.0451(8) 0.0453(8) -0.0029(7) -0.0002(6) -0.0014(6)
    N1 0.0530(7) 0.0496(7) 0.0553(7) 0.0018(6) -0.0067(6) 0.0125(6)
    N2 0.0355(5) 0.0409(6) 0.0419(6) -0.0012(5) 0.0040(5) -0.0024(5)
    O1 0.0412(6) 0.0847(9) 0.0707(8) 0.0064(5) 0.0016(5) -0.0247(6)
    O2 0.0733(7) 0.0648(7) 0.0654(7) -0.0114(6) 0.0215(6) -0.0235(6)
_geom_special_details     ?
loop_
    _geom_bond_atom_site_label_1
    _geom_bond_atom_site_label_2
    _geom_bond_site_symmetry_2
    _geom_bond_distance
    _geom_bond_publ_flag
    C1 C2 . 1.376(2) ?
    C1 C6 . 1.380(2) ?
    C1 H1 . 0.9300 ?
    C2 C3 . 1.368(3) ?
    C2 H2 . 0.9300 ?
    C3 C4 . 1.366(2) ?
    C3 H3 . 0.9300 ?
    C4 C5 . 1.377(2) ?
    C4 H4 . 0.9300 ?
    C5 C6 . 1.3852(19) ?
    C5 H5 . 0.9300 ?
    C6 C7 . 1.4878(19) ?
    C7 O1 . 1.2159(15) ?
    C7 C8 . 1.5039(19) ?
    C8 C9 . 1.5146(18) ?
    C8 H8A . 0.9700 ?
    C8 H8B . 0.9700 ?
    C9 N2 . 1.4741(16) ?
    C9 C10 . 1.5157(18) ?
    C9 H9 . 0.9800 ?
    C10 N1 . 1.3365(17) ?
    C10 C14 . 1.3803(17) ?
    C11 N1 . 1.338(2) ?
    C11 C12 . 1.364(3) ?
    C11 H11 . 0.9300 ?
    C12 C13 . 1.362(2) ?
    C12 H12 . 0.9300 ?
    C13 C14 . 1.373(2) ?
    C13 H13 . 0.9300 ?
    C14 H14 . 0.9300 ?
    C15 N2 . 1.4604(17) ?
    C15 C16 . 1.508(2) ?
    C15 H15A . 0.9700 ?
    C15 H15B . 0.9700 ?
    C16 O2 . 1.417(2) ?
    C16 H16A . 0.9700 ?
    C16 H16B . 0.9700 ?
    C17 O2 . 1.419(2) ?
    C17 C18 . 1.500(2) ?
    C17 H17A . 0.9700 ?
    C17 H17B . 0.9700 ?
    C18 N2 . 1.4565(17) ?
    C18 H18A . 0.9700 ?
    C18 H18B . 0.9700 ?
loop_
    _geom_angle_atom_site_label_1
    _geom_angle_atom_site_label_2
    _geom_angle_atom_site_label_3
    _geom_angle_site_symmetry_1
    _geom_angle_site_symmetry_3
    _geom_angle
    _geom_angle_publ_flag
    C2 C1 C6 . . 120.73(15) ?
    C2 C1 H1 . . 119.6 ?
    C6 C1 H1 . . 119.6 ?
    C3 C2 C1 . . 120.36(16) ?
    C3 C2 H2 . . 119.8 ?
    C1 C2 H2 . . 119.8 ?
    C4 C3 C2 . . 119.47(16) ?
    C4 C3 H3 . . 120.3 ?
    C2 C3 H3 . . 120.3 ?
    C3 C4 C5 . . 120.76(15) ?
    C3 C4 H4 . . 119.6 ?
    C5 C4 H4 . . 119.6 ?
    C4 C5 C6 . . 120.18(14) ?
    C4 C5 H5 . . 119.9 ?
    C6 C5 H5 . . 119.9 ?
    C1 C6 C5 . . 118.48(13) ?
    C1 C6 C7 . . 119.19(12) ?
    C5 C6 C7 . . 122.33(12) ?
    O1 C7 C6 . . 120.35(13) ?
    O1 C7 C8 . . 120.85(12) ?
    C6 C7 C8 . . 118.80(11) ?
    C7 C8 C9 . . 113.98(10) ?
    C7 C8 H8A . . 108.8 ?
    C9 C8 H8A . . 108.8 ?
    C7 C8 H8B . . 108.8 ?
    C9 C8 H8B . . 108.8 ?
    H8A C8 H8B . . 107.7 ?
    N2 C9 C8 . . 110.20(10) ?
    N2 C9 C10 . . 114.37(10) ?
    C8 C9 C10 . . 112.07(11) ?
    N2 C9 H9 . . 106.6 ?
    C8 C9 H9 . . 106.6 ?
    C10 C9 H9 . . 106.6 ?
    N1 C10 C14 . . 121.74(13) ?
    N1 C10 C9 . . 116.80(11) ?
    C14 C10 C9 . . 121.45(12) ?
    N1 C11 C12 . . 124.40(17) ?
    N1 C11 H11 . . 117.8 ?
    C12 C11 H11 . . 117.8 ?
    C13 C12 C11 . . 118.42(15) ?
    C13 C12 H12 . . 120.8 ?
    C11 C12 H12 . . 120.8 ?
    C12 C13 C14 . . 118.55(15) ?
    C12 C13 H13 . . 120.7 ?
    C14 C13 H13 . . 120.7 ?
    C13 C14 C10 . . 119.99(15) ?
    C13 C14 H14 . . 120.0 ?
    C10 C14 H14 . . 120.0 ?
    N2 C15 C16 . . 109.39(13) ?
    N2 C15 H15A . . 109.8 ?
    C16 C15 H15A . . 109.8 ?
    N2 C15 H15B . . 109.8 ?
    C16 C15 H15B . . 109.8 ?
    H15A C15 H15B . . 108.2 ?
    O2 C16 C15 . . 111.65(12) ?
    O2 C16 H16A . . 109.3 ?
    C15 C16 H16A . . 109.3 ?
    O2 C16 H16B . . 109.3 ?
    C15 C16 H16B . . 109.3 ?
    H16A C16 H16B . . 108.0 ?
    O2 C17 C18 . . 111.37(13) ?
    O2 C17 H17A . . 109.4 ?
    C18 C17 H17A . . 109.4 ?
    O2 C17 H17B . . 109.4 ?
    C18 C17 H17B . . 109.4 ?
    H17A C17 H17B . . 108.0 ?
    N2 C18 C17 . . 110.24(12) ?
    N2 C18 H18A . . 109.6 ?
    C17 C18 H18A . . 109.6 ?
    N2 C18 H18B . . 109.6 ?
    C17 C18 H18B . . 109.6 ?
    H18A C18 H18B . . 108.1 ?
    C10 N1 C11 . . 116.89(13) ?
    C18 N2 C15 . . 108.87(11) ?
    C18 N2 C9 . . 112.48(10) ?
    C15 N2 C9 . . 115.74(11) ?
    C16 O2 C17 . . 109.40(12) ?
loop_
    _geom_torsion_atom_site_label_1
    _geom_torsion_atom_site_label_2
    _geom_torsion_atom_site_label_3
    _geom_torsion_atom_site_label_4
    _geom_torsion_site_symmetry_1
    _geom_torsion_site_symmetry_2
    _geom_torsion_site_symmetry_3
    _geom_torsion_site_symmetry_4
    _geom_torsion
    _geom_torsion_publ_flag
    C6 C1 C2 C3 . . . . -0.8(3) ?
    C1 C2 C3 C4 . . . . 1.2(3) ?
    C2 C3 C4 C5 . . . . -0.3(3) ?
    C3 C4 C5 C6 . . . . -0.9(3) ?
    C2 C1 C6 C5 . . . . -0.5(2) ?
    C2 C1 C6 C7 . . . . 179.11(16) ?
    C4 C5 C6 C1 . . . . 1.3(2) ?
    C4 C5 C6 C7 . . . . -178.26(14) ?
    C1 C6 C7 O1 . . . . -10.1(2) ?
    C5 C6 C7 O1 . . . . 169.48(15) ?
    C1 C6 C7 C8 . . . . 170.08(13) ?
    C5 C6 C7 C8 . . . . -10.3(2) ?
    O1 C7 C8 C9 . . . . 5.6(2) ?
    C6 C7 C8 C9 . . . . -174.59(11) ?
    C7 C8 C9 N2 . . . . -162.92(11) ?
    C7 C8 C9 C10 . . . . 68.50(15) ?
    N2 C9 C10 N1 . . . . -79.35(15) ?
    C8 C9 C10 N1 . . . . 47.00(15) ?
    N2 C9 C10 C14 . . . . 99.47(14) ?
    C8 C9 C10 C14 . . . . -134.18(13) ?
    N1 C11 C12 C13 . . . . 0.0(3) ?
    C11 C12 C13 C14 . . . . -1.1(2) ?
    C12 C13 C14 C10 . . . . 1.3(2) ?
    N1 C10 C14 C13 . . . . -0.4(2) ?
    C9 C10 C14 C13 . . . . -179.19(13) ?
    N2 C15 C16 O2 . . . . 59.10(17) ?
    O2 C17 C18 N2 . . . . -58.71(16) ?
    C14 C10 N1 C11 . . . . -0.6(2) ?
    C9 C10 N1 C11 . . . . 178.23(13) ?
    C12 C11 N1 C10 . . . . 0.8(3) ?
    C17 C18 N2 C15 . . . . 57.48(15) ?
    C17 C18 N2 C9 . . . . -172.87(12) ?
    C16 C15 N2 C18 . . . . -57.27(15) ?
    C16 C15 N2 C9 . . . . 174.89(11) ?
    C8 C9 N2 C18 . . . . 168.06(11) ?
    C10 C9 N2 C18 . . . . -64.62(14) ?
    C8 C9 N2 C15 . . . . -65.92(14) ?
    C10 C9 N2 C15 . . . . 61.40(14) ?
    C15 C16 O2 C17 . . . . -58.86(18) ?
    C18 C17 O2 C16 . . . . 58.37(16) ?
loop_
    _geom_hbond_atom_site_label_D
    _geom_hbond_atom_site_label_H
    _geom_hbond_atom_site_label_A
    _geom_hbond_site_symmetry_A
    _geom_hbond_distance_DH
    _geom_hbond_distance_HA
    _geom_hbond_distance_DA
    _geom_hbond_angle_DHA
    C2 H2 Cg2 5_565 0.93 2.90 3.780(6) 159
_iucr_refine_instructions_details
;
TITL S1 in Pbca
CELL  0.71073  12.4554   8.2204  30.6681   90.000   90.000   90.000
ZERR     8.00   0.0006   0.0004   0.0017    0.000    0.000    0.000
LATT   1
SYMM  1/2 - X, - Y, 1/2 + Z
SYMM  1/2 + X, 1/2 - Y, - Z
SYMM  - X, 1/2 + Y, 1/2 - Z
SFAC  C    H    N    O
UNIT  144  160  16   16
MERG   2
FMAP   2
PLAN   25
ACTA
BOND $H
CONF
HTAB C8 N1
HTAB C15 N1
L.S.   4
WGHT    0.041600    0.629800
FVAR       0.10014
C1    1    0.428023   -0.173198    0.021380    11.00000    0.05642    0.07423 =
         0.05063   -0.01261    0.00827   -0.00066
AFIX  43
H1    2    0.502029   -0.164209    0.018157    11.00000   -1.20000
AFIX   0
C2    1    0.367821   -0.241329   -0.011515    11.00000    0.08424    0.09250 =
         0.04697   -0.02204    0.00672   -0.00187
AFIX  43
H2    2    0.401271   -0.276821   -0.036902    11.00000   -1.20000
AFIX   0
C3    1    0.258995   -0.257138   -0.007072    11.00000    0.08152    0.07280 =
         0.04973   -0.00726   -0.01337   -0.01233
AFIX  43
H3    2    0.218578   -0.305013   -0.029105    11.00000   -1.20000
AFIX   0
C4    1    0.210220   -0.202049    0.029976    11.00000    0.05671    0.07837 =
         0.06073   -0.00849   -0.00491   -0.01662
AFIX  43
H4    2    0.136225   -0.212145    0.033001    11.00000   -1.20000
AFIX   0
C5    1    0.269352   -0.131704    0.062916    11.00000    0.04950    0.06147 =
         0.04770   -0.00742    0.00305   -0.00979
AFIX  43
H5    2    0.235029   -0.093249    0.087796    11.00000   -1.20000
AFIX   0
C6    1    0.379802   -0.118080    0.059087    11.00000    0.04726    0.03661 =
         0.03985    0.00076    0.00120   -0.00092
C7    1    0.447701   -0.047354    0.094211    11.00000    0.04102    0.03919 =
         0.04492    0.00029    0.00269    0.00051
C8    1    0.393810    0.037066    0.131808    11.00000    0.03794    0.04458 =
         0.04610   -0.00395    0.00397   -0.00486
AFIX  23
H8A   2    0.351014   -0.041774    0.147673    11.00000   -1.20000
H8B   2    0.345349    0.119032    0.120392    11.00000   -1.20000
AFIX   0
C9    1    0.471047    0.117585    0.163262    11.00000    0.03282    0.03629 =
         0.04023    0.00016    0.00105    0.00242
AFIX  13
H9    2    0.526943    0.037200    0.169706    11.00000   -1.20000
AFIX   0
C10   1    0.527237    0.262601    0.142993    11.00000    0.03756    0.03820 =
         0.03465   -0.00248    0.00197   -0.00042
C11   1    0.514637    0.499041    0.104540    11.00000    0.09103    0.04981 =
         0.05889    0.01661   -0.00324   -0.00037
AFIX  43
H11   2    0.472583    0.574558    0.089770    11.00000   -1.20000
AFIX   0
C12   1    0.622164    0.528665    0.107520    11.00000    0.09262    0.05494 =
         0.05589    0.00171    0.01833   -0.02794
AFIX  43
H12   2    0.652033    0.621516    0.095150    11.00000   -1.20000
AFIX   0
C13   1    0.684734    0.419015    0.129043    11.00000    0.05545    0.06631 =
         0.06131   -0.01620    0.01546   -0.02286
AFIX  43
H13   2    0.758499    0.434419    0.131286    11.00000   -1.20000
AFIX   0
C14   1    0.636513    0.285256    0.147355    11.00000    0.03893    0.05116 =
         0.04560   -0.00671    0.00296   -0.00270
AFIX  43
H14   2    0.677471    0.209935    0.162693    11.00000   -1.20000
AFIX   0
C15   1    0.330733    0.273639    0.202868    11.00000    0.04036    0.05690 =
         0.06235   -0.00896    0.00475    0.00619
AFIX  23
H15A  2    0.278709    0.242408    0.180871    11.00000   -1.20000
H15B  2    0.360206    0.378728    0.194891    11.00000   -1.20000
AFIX   0
C16   1    0.276647    0.285069    0.246742    11.00000    0.05001    0.06408 =
         0.08444   -0.01977    0.02368   -0.00575
AFIX  23
H16A  2    0.219527    0.365106    0.245337    11.00000   -1.20000
H16B  2    0.244683    0.180834    0.253902    11.00000   -1.20000
AFIX   0
C17   1    0.433878    0.212775    0.282016    11.00000    0.08105    0.06115 =
         0.04730   -0.00654    0.00803   -0.01089
AFIX  23
H17A  2    0.404043    0.107754    0.289834    11.00000   -1.20000
H17B  2    0.484571    0.243977    0.304523    11.00000   -1.20000
AFIX   0
C18   1    0.491497    0.198815    0.239215    11.00000    0.04830    0.04512 =
         0.04533   -0.00139   -0.00023   -0.00295
AFIX  23
H18A  2    0.524682    0.302145    0.232030    11.00000   -1.20000
H18B  2    0.547722    0.117603    0.241470    11.00000   -1.20000
AFIX   0
N1    3    0.465628    0.368673    0.121434    11.00000    0.05301    0.04958 =
         0.05528    0.01246   -0.00669    0.00183
N2    3    0.416606    0.152902    0.204877    11.00000    0.03552    0.04088 =
         0.04187   -0.00241    0.00403   -0.00120
O1    4    0.544955   -0.058335    0.092457    11.00000    0.04115    0.08472 =
         0.07068   -0.02472    0.00158    0.00644
O2    4    0.350101    0.329572    0.279950    11.00000    0.07332    0.06479 =
         0.06539   -0.02345    0.02152   -0.01137
HKLF 4
REM  S1 in Pbca
REM R1 =  0.0429 for   2547 Fo > 4sig(Fo)  and  0.0718 for all   3812 data
REM    199 parameters refined using      0 restraints
END
WGHT      0.0412      0.6329
REM Highest difference peak  0.137,  deepest hole -0.162,  1-sigma level  0.032
Q1    1   0.3254 -0.0783  0.0570  11.00000  0.05    0.14
Q2    1   0.4000  0.3580  0.1115  11.00000  0.05    0.13
Q3    1   0.4970  0.1880  0.1540  11.00000  0.05    0.12
Q4    1   0.3833  0.0523  0.2097  11.00000  0.05    0.11
Q5    1   0.4109 -0.1203  0.0808  11.00000  0.05    0.11
Q6    1   0.4190  0.0312  0.1079  11.00000  0.05    0.11
Q7    1   0.4041 -0.1920  0.0489  11.00000  0.05    0.11
Q8    1   0.5742  0.2978  0.1598  11.00000  0.05    0.11
Q9    1   0.2349 -0.1505  0.0079  11.00000  0.05    0.11
Q10   1   0.3228  0.0536  0.1317  11.00000  0.05    0.11
Q11   1   0.2237  0.4274  0.2290  11.00000  0.05    0.11
Q12   1   0.5819  0.2361  0.1320  11.00000  0.05    0.11
Q13   1   0.3570  0.1392  0.2104  11.00000  0.05    0.10
Q14   1   0.4094 -0.0534  0.0714  11.00000  0.05    0.10
Q15   1   0.3860 -0.0787  0.0373  11.00000  0.05    0.10
Q16   1   0.5159 -0.1116  0.1094  11.00000  0.05    0.10
Q17   1   0.5130  0.2962  0.1285  11.00000  0.05    0.10
Q18   1   0.4670  0.5268  0.0733  11.00000  0.05    0.10
Q19   1   0.4257  0.0911  0.1454  11.00000  0.05    0.10
Q20   1   0.2951  0.2829  0.1677  11.00000  0.05    0.10
Q21   1   0.4081  0.3918  0.1365  11.00000  0.05    0.10
Q22   1   0.5174  0.0283  0.0900  11.00000  0.05    0.10
Q23   1   0.3827  0.4469  0.2624  11.00000  0.05    0.09
Q24   1   0.4927  0.4043  0.1088  11.00000  0.05    0.09
Q25   1   0.2838  0.0337  0.2890  11.00000  0.05    0.09
;
