# Supplementary material for: Crystal structure of 3-(morpholin-4-yl)-1-phenyl-3-(pyridin-2-yl)propan-1-one
Source: Acta Crystallogr E Crystallogr Commun. 2015 Jan 1;71(Pt 1):o24–5. doi: 10.1107/S2056989014026292 (PMC4331866; doi:10.1107/S2056989014026292)
Supplement: Supplementary file 2 [file e-71-00o24-Isup2.hkl]

#
# h,k,l, Fc-squared, Fo-squared, sigma(Fo-squared) and status flag
#
data_I
_shelx_title ' S1 in Pbca'
_shelx_refln_list_code          4
_shelx_F_calc_maximum      328.26
_exptl_crystal_F_000      1264.00
_reflns_d_resolution_high  0.7480
 
loop_
 _symmetry_equiv_pos_as_xyz
 'x, y, z'
 '-x+1/2, -y, z+1/2'
 'x+1/2, -y+1/2, -z'
 '-x, y+1/2, -z+1/2'
 '-x, -y, -z'
 'x-1/2, y, -z-1/2'
 '-x-1/2, y-1/2, z'
 'x, -y-1/2, z-1/2'
 
_cell_length_a    12.4554
_cell_length_b     8.2204
_cell_length_c    30.6681
_cell_angle_alpha  90.000
_cell_angle_beta   90.000
_cell_angle_gamma  90.000
 
_shelx_F_squared_multiplier     1.000
 
loop_
 _refln_index_h
 _refln_index_k
 _refln_index_l
 _refln_F_squared_calc
 _refln_F_squared_meas
 _refln_F_squared_sigma
 _refln_observed_status
   2   0   0    18859.44    18505.32    262.54 o
   4   0   0     1901.95     1672.17     25.73 o
   6   0   0       36.36       12.49      2.82 o
   8   0   0      472.86      518.81     12.92 o
  10   0   0      776.80      723.98     17.46 o
  12   0   0      349.29      316.91     12.20 o
  14   0   0       45.72       51.86     10.97 o
   2   1   0     3510.44     3482.51     30.86 o
   4   1   0        0.51        0.18      0.73 o
   6   1   0     3395.35     3565.03     33.32 o
   8   1   0       53.36       68.76      3.54 o
  10   1   0      166.84      141.91      5.45 o
  12   1   0       29.89       28.51      6.01 o
  14   1   0      199.84      184.51     11.99 o
   0   2   0    35690.68    32649.80    610.30 o
   2   2   0    10536.24    10402.49    111.26 o
   4   2   0      403.01      419.03      5.45 o
   6   2   0      103.82      118.61      4.03 o
   8   2   0      312.83      304.86      6.53 o
  10   2   0       21.85       24.21      4.77 o
  12   2   0      152.65      123.89      7.28 o
  14   2   0      314.97      295.15     17.95 o
   2   3   0      599.46      683.56     10.82 o
   4   3   0     6908.52     7048.12     61.58 o
   6   3   0      352.15      355.55      6.47 o
   8   3   0     1164.51     1132.84     23.27 o
  10   3   0      716.32      667.69     18.68 o
  12   3   0      138.87      125.52      9.50 o
  14   3   0        3.95        8.74      5.96 o
   0   4   0     1130.09     1046.08     27.92 o
   2   4   0       90.59       80.22      3.95 o
   4   4   0        9.93       17.30      2.17 o
   6   4   0      216.35      215.16      8.05 o
   8   4   0      249.51      238.97      9.18 o
  10   4   0        5.21        1.50      4.94 o
  12   4   0        1.26        2.99      4.94 o
  14   4   0       11.30       12.63      7.48 o
   2   5   0      257.43      261.00      8.20 o
   4   5   0      149.64      164.82      5.54 o
   6   5   0      156.13      155.45      7.44 o
   8   5   0     1241.07     1221.15     22.93 o
  10   5   0        0.83        1.26      5.25 o
  12   5   0        5.52        3.40      5.96 o
  14   5   0       18.07       41.88     11.97 o
   0   6   0        3.83        1.50      3.53 o
   2   6   0      295.63      272.79      7.32 o
   4   6   0      182.62      149.01      7.00 o
   6   6   0       31.23       23.88      4.45 o
   8   6   0        3.19        8.93      4.53 o
  10   6   0       62.51       65.21     14.46 o
  12   6   0       80.43       97.71     10.21 o
   2   7   0      710.74      657.31     10.90 o
   4   7   0       67.30       68.66      6.01 o
   6   7   0      454.62      460.35     13.47 o
   8   7   0      133.38      129.69     11.03 o
  10   7   0      124.62      124.65     10.51 o
  12   7   0       18.80       -5.98      7.98 o
   0   8   0      188.87      173.86      8.02 o
   2   8   0       12.68       15.85      4.53 o
   4   8   0       97.51      103.70      7.44 o
   6   8   0        7.60        9.83      4.91 o
   8   8   0      144.10      146.49      9.65 o
  10   8   0        1.21        2.04      6.95 o
   2   9   0       47.60       55.58      6.51 o
   4   9   0        7.09       -3.40      4.22 o
   6   9   0       51.58       49.17      6.86 o
   8   9   0        3.99       15.81      7.18 o
   0  10   0       14.37       24.93      9.97 o
   2  10   0        5.09       -2.99      6.98 o
   4  10   0       20.82       30.42      9.52 o
   6  10   0       88.66      104.46      9.11 o
   1   1   1     4299.11     4217.90     23.89 o
   2   1   1     8923.06     8318.33     56.10 o
   3   1   1      609.87      590.53      4.06 o
   4   1   1      955.16      918.44      6.36 o
   5   1   1     2187.03     2170.78     15.66 o
   6   1   1      260.05      272.74      3.80 o
   7   1   1      950.57      950.31      8.76 o
   8   1   1      513.59      535.27      6.51 o
   9   1   1       68.65       69.89      2.67 o
  10   1   1        3.12       -1.58      1.58 o
  11   1   1      269.86      249.64      5.76 o
  12   1   1      149.95      141.12      6.32 o
  13   1   1       12.19        8.97      3.03 o
  14   1   1        4.38        6.23      3.99 o
  15   1   1       21.92       29.67      5.10 o
   0   2   1     4339.74     4427.17     61.35 o
   1   2   1     3004.92     2976.10     21.06 o
   2   2   1     8546.22     8090.34     51.67 o
   3   2   1       13.38       14.92      1.05 o
   4   2   1       10.08       15.01      1.26 o
   5   2   1      350.26      363.08      3.73 o
   6   2   1     1189.01     1276.04     10.65 o
   7   2   1      506.96      580.47      6.54 o
   8   2   1        5.05        2.04      1.37 o
   9   2   1        1.15       -0.36      1.43 o
  10   2   1      657.75      602.68      9.75 o
  11   2   1        3.10       -2.60      2.60 o
  12   2   1      198.50      204.06      8.71 o
  13   2   1       68.80       58.62      4.78 o
  14   2   1        2.10        8.48      3.99 o
  15   2   1        1.86        1.99      6.23 o
   1   3   1      222.27      209.61      3.54 o
   2   3   1      443.69      428.72      5.31 o
   3   3   1       38.60       44.31      1.51 o
   4   3   1     3356.44     3546.10     28.33 o
   5   3   1      177.55      168.85      4.17 o
   6   3   1      322.67      313.23      5.59 o
   7   3   1      130.29      133.45      3.57 o
   8   3   1      229.22      216.93      4.99 o
   9   3   1      158.38      140.52      7.39 o
  10   3   1       16.15       13.89      3.84 o
  11   3   1       60.58       62.79      5.22 o
  12   3   1        8.08        9.47      3.71 o
  13   3   1      123.98      145.34      7.57 o
  14   3   1        4.74        3.82      3.84 o
  15   3   1        1.54        0.46      4.31 o
   0   4   1      102.80      121.49      9.97 o
   1   4   1      501.98      526.86      6.56 o
   2   4   1     2444.57     2343.16     19.84 o
   3   4   1        0.32        2.12      1.81 o
   4   4   1     1397.83     1364.23     12.20 o
   5   4   1      333.59      327.26      6.15 o
   6   4   1      207.44      226.91      4.62 o
   7   4   1      258.79      239.05      6.36 o
   8   4   1      591.74      540.32      9.51 o
   9   4   1      159.05      173.67      6.50 o
  10   4   1       19.77       10.66      3.35 o
  11   4   1        8.55       12.45      3.84 o
  12   4   1       56.05       53.23      5.48 o
  13   4   1        3.37       -2.16      3.71 o
  14   4   1        0.93        1.85      4.10 o
  15   4   1        1.17        4.99      6.35 o
   1   5   1      519.96      537.46      7.26 o
   2   5   1        0.23       -0.08      1.46 o
   3   5   1       31.93       38.12      2.83 o
   4   5   1     1831.49     1951.38     16.82 o
   5   5   1       83.40       91.23      3.49 o
   6   5   1        4.37       -0.21      2.20 o
   7   5   1      118.02      101.14      4.65 o
   8   5   1       39.25       44.51      3.83 o
   9   5   1      179.59      178.41      6.91 o
  10   5   1        9.98       11.00      3.61 o
  11   5   1      148.52      140.06      9.05 o
  12   5   1        2.48       -3.60      3.60 o
  13   5   1        2.08       -0.97      3.90 o
  14   5   1        3.93        2.33      5.18 o
   0   6   1      126.27      122.09      5.93 o
   1   6   1      106.38      118.81      3.51 o
   2   6   1       74.07       80.44      2.91 o
   3   6   1       16.54       14.80      1.90 o
   4   6   1        0.66       -0.93      1.77 o
   5   6   1        1.42        3.28      2.37 o
   6   6   1       33.81       35.70      3.46 o
   7   6   1      106.08      106.03      5.01 o
   8   6   1      117.49      137.99      5.78 o
   9   6   1      154.22      169.73      6.99 o
  10   6   1      191.87      208.47      7.99 o
  11   6   1       24.19       17.31      4.64 o
  12   6   1        3.58        4.67      5.18 o
  13   6   1        6.52        5.44      4.55 o
   1   7   1        1.76       -0.72      1.93 o
   2   7   1        0.05        1.52      1.96 o
   3   7   1      457.35      448.13      8.64 o
   4   7   1       24.74       29.15      3.39 o
   5   7   1        0.02        1.22      3.12 o
   6   7   1        2.14        8.55      2.92 o
   7   7   1       36.02       44.12      5.61 o
   8   7   1      153.42      166.85      6.66 o
   9   7   1       52.69       47.74      5.08 o
  10   7   1        1.60       10.21      3.99 o
  11   7   1        2.18        0.36      4.52 o
  12   7   1        3.50       -6.45      6.46 o
   0   8   1      198.84      204.04      9.68 o
   1   8   1        6.07        6.84      2.29 o
   2   8   1       96.23       91.25      4.82 o
   3   8   1        4.19        7.44      3.04 o
   4   8   1      136.18      125.81      5.55 o
   5   8   1       32.84       33.15      3.87 o
   6   8   1       23.82       22.75      3.83 o
   7   8   1       59.98       68.03      6.39 o
   8   8   1       13.97       20.18      4.34 o
   9   8   1       26.59       41.37      5.23 o
  10   8   1       42.63       53.06      8.12 o
  11   8   1        1.39        6.98      8.97 o
   1   9   1      140.98      134.99      5.00 o
   2   9   1        4.69        2.17      3.15 o
   3   9   1       32.65       39.32      5.80 o
   4   9   1        7.92        9.66      3.62 o
   5   9   1       13.12       13.86      3.95 o
   6   9   1        0.15        5.50      3.56 o
   7   9   1       14.09       15.30      4.95 o
   8   9   1      101.11      123.31      7.36 o
   9   9   1       16.34        4.46      6.67 o
   0  10   1        1.14        2.99      7.98 o
   1  10   1       25.44       21.57      6.98 o
   2  10   1        4.91        3.30      9.47 o
   3  10   1        0.03       -2.62      4.21 o
   4  10   1        9.66        9.41      4.62 o
   5  10   1        8.98        6.92      5.06 o
   6  10   1        0.59        1.33      5.03 o
   0   0   2     1708.74     1613.49     32.91 o
   1   0   2      117.68      139.36      1.90 o
   2   0   2     5393.70     4892.46     42.01 o
   3   0   2       22.58       30.45      3.31 o
   4   0   2      109.10      101.51      2.57 o
   5   0   2     3071.90     3109.80     31.91 o
   6   0   2     3739.94     3953.89     36.29 o
   7   0   2     1019.66     1149.99     15.00 o
   8   0   2      123.59      155.28      4.91 o
   9   0   2      318.38      359.22      7.77 o
  10   0   2       39.79       28.49      3.74 o
  11   0   2        4.06        1.41      2.71 o
  12   0   2      528.40      510.98     13.49 o
  13   0   2       83.86      114.00      9.17 o
  14   0   2       11.51       12.47      6.35 o
  15   0   2        0.00       -4.99      4.99 o
   1   1   2    10428.43    10070.82     58.79 o
   2   1   2    38363.31    36257.79    241.67 o
   3   1   2        7.06        3.22      0.73 o
   4   1   2      879.55      832.22      6.42 o
   5   1   2     2135.13     2193.32     15.84 o
   6   1   2       52.40       49.84      2.19 o
   7   1   2      478.05      520.56      5.89 o
   8   1   2       27.60       28.50      1.90 o
   9   1   2        0.01        0.60      1.34 o
  10   1   2       18.29       19.09      2.07 o
  11   1   2       20.83       21.55      2.76 o
  12   1   2      161.60      147.04      5.88 o
  13   1   2       45.54       42.87      3.85 o
  14   1   2      186.84      171.96     12.09 o
  15   1   2       34.31       31.37      5.06 o
   0   2   2     9118.77     8585.20     94.61 o
   1   2   2       29.77       22.00      1.45 o
   2   2   2     5626.75     5472.13     35.67 o
   3   2   2     1696.07     1707.27     15.56 o
   4   2   2      155.91      182.46      3.65 o
   5   2   2       63.06       70.15      2.22 o
   6   2   2     1174.82     1265.70     11.03 o
   7   2   2      325.28      312.08      4.41 o
   8   2   2       89.93      111.49      3.02 o
   9   2   2      230.56      199.08      4.72 o
  10   2   2       33.02       34.29      3.57 o
  11   2   2       36.20       37.12      3.82 o
  12   2   2       35.60       31.55      3.98 o
  13   2   2       10.61       10.72      3.46 o
  14   2   2        0.49        0.47      3.28 o
  15   2   2        1.25       -1.62     12.96 o
   1   3   2     2190.35     2165.83     16.47 o
   2   3   2      704.90      639.81      6.88 o
   3   3   2       63.10       58.31      1.70 o
   4   3   2       89.00      109.91      6.02 o
   5   3   2       23.28       27.58      1.74 o
   6   3   2       91.85      119.64      4.13 o
   7   3   2       59.59       50.60      3.64 o
   8   3   2       25.72       23.85      2.39 o
   9   3   2       11.04        3.11      2.75 o
  10   3   2       40.29       31.19      3.98 o
  11   3   2      533.88      544.78     12.21 o
  12   3   2       22.79       19.67      5.26 o
  13   3   2        1.83        5.38      3.71 o
  14   3   2        7.83        6.21      4.10 o
  15   3   2        3.11        0.82      4.22 o
   0   4   2       74.83       74.80      3.81 o
   1   4   2     1296.51     1324.21     11.61 o
   2   4   2       18.57       19.61      1.61 o
   3   4   2     2567.24     2682.27     20.62 o
   4   4   2       51.60       47.59      2.21 o
   5   4   2     1427.90     1445.29     14.28 o
   6   4   2       43.74       46.22      4.52 o
   7   4   2      185.41      163.15      5.17 o
   8   4   2        0.95        2.69      2.70 o
   9   4   2     1504.88     1472.50     19.59 o
  10   4   2       17.67       23.79      3.88 o
  11   4   2      229.79      203.78      8.22 o
  12   4   2        1.30        4.51      4.02 o
  13   4   2        6.92       11.15      4.35 o
  14   4   2        0.17        3.25      4.10 o
  15   4   2       40.60       83.29      9.87 o
   1   5   2      522.55      528.89      6.58 o
   2   5   2      491.49      455.56      6.06 o
   3   5   2     2112.42     2155.80     17.74 o
   4   5   2      376.24      379.19      7.71 o
   5   5   2       31.12       38.78      2.62 o
   6   5   2       12.66        5.21      2.86 o
   7   5   2      300.39      281.04      7.28 o
   8   5   2        2.02       -2.54      2.83 o
   9   5   2      272.47      279.77      8.15 o
  10   5   2        0.04        2.27      3.23 o
  11   5   2       62.02       66.18      5.52 o
  12   5   2        0.91        2.10      3.84 o
  13   5   2       11.64       12.91      4.60 o
  14   5   2       16.31       29.36      6.70 o
   0   6   2      282.46      262.61      8.24 o
   1   6   2       57.71       62.41      2.74 o
   2   6   2       23.67       30.97      2.33 o
   3   6   2       50.66       43.49      2.35 o
   4   6   2      103.14       94.12      3.73 o
   5   6   2      220.24      230.69      6.36 o
   6   6   2       21.22       17.55      3.04 o
   7   6   2       31.09       30.25      3.54 o
   8   6   2      142.66      150.27      6.46 o
   9   6   2       47.45       41.46      4.45 o
  10   6   2       15.63       16.50      4.01 o
  11   6   2        9.97       15.05      4.03 o
  12   6   2       11.67       10.03      4.48 o
  13   6   2       11.11        5.96      4.64 o
   1   7   2      560.53      528.85      8.04 o
   2   7   2        0.70       -0.32      1.91 o
   3   7   2      231.38      244.18      6.62 o
   4   7   2       94.65       92.26      4.49 o
   5   7   2      286.38      253.85      6.98 o
   6   7   2        3.60        9.83      3.64 o
   7   7   2        0.70       -0.95      2.88 o
   8   7   2        4.44       10.59      3.75 o
   9   7   2      184.89      182.15     11.00 o
  10   7   2       55.89       43.11      5.25 o
  11   7   2       82.60       82.19      7.02 o
  12   7   2        9.95        6.67      6.67 o
   0   8   2       97.72      102.85      4.87 o
   1   8   2       73.11       78.53      3.64 o
   2   8   2       37.47       43.87      3.90 o
   3   8   2        5.70        4.26      2.79 o
   4   8   2        0.95        0.47      2.88 o
   5   8   2        0.00       -0.61      2.85 o
   6   8   2        1.41        0.66      2.97 o
   7   8   2        1.97        8.93      3.82 o
   8   8   2      244.75      279.52      9.19 o
   9   8   2       11.69       15.95      4.57 o
  10   8   2        0.05        0.45      4.15 o
  11   8   2        1.50        6.98      8.97 o
   1   9   2       59.64       57.11      3.81 o
   2   9   2       27.47       26.89      3.96 o
   3   9   2      154.26      158.52      6.31 o
   4   9   2        5.65        7.16      3.46 o
   5   9   2        0.10        5.08      3.51 o
   6   9   2        0.01        2.86      3.80 o
   7   9   2        0.01       -0.56      4.01 o
   8   9   2       20.08       19.76      4.73 o
   9   9   2        0.70        4.49      6.35 o
   0  10   2       13.90       21.94      9.97 o
   1  10   2       15.57        9.21      5.96 o
   2  10   2        5.76        5.14      4.52 o
   3  10   2       17.43       16.03      6.91 o
   4  10   2       46.29       61.74      6.69 o
   5  10   2        0.87       -1.67      6.33 o
   6  10   2        2.17       -4.33      4.75 o
   1   1   3        7.70       15.21      0.86 o
   2   1   3    11566.84    10661.46     82.30 o
   3   1   3      296.67      284.71      2.77 o
   4   1   3     2869.85     3016.23     19.37 o
   5   1   3      306.82      292.18      3.68 o
   6   1   3     2407.92     2537.93     18.47 o
   7   1   3       53.12       74.98      2.29 o
   8   1   3       89.89       92.65      3.01 o
   9   1   3        7.88        9.18      1.55 o
  10   1   3       81.81       62.17      2.89 o
  11   1   3        2.99       -0.55      2.07 o
  12   1   3        1.35        0.50      2.44 o
  13   1   3        3.17        2.56      2.74 o
  14   1   3        2.53        4.99      3.84 o
  15   1   3       31.19       36.35      5.60 o
   0   2   3    31094.88    30473.41    328.94 o
   1   2   3     9225.24     9153.80     61.65 o
   2   2   3     6991.63     6908.33     50.61 o
   3   2   3     1948.83     1934.66     17.34 o
   4   2   3     3880.44     3783.76     34.48 o
   5   2   3        3.13        2.71      1.34 o
   6   2   3     1408.58     1453.53     11.48 o
   7   2   3       31.69       39.83      1.74 o
   8   2   3      258.59      233.38      4.38 o
   9   2   3       13.44       11.80      2.08 o
  10   2   3        9.81        8.76      2.23 o
  11   2   3       47.20       44.28      4.01 o
  12   2   3       74.20       73.23      4.71 o
  13   2   3        4.84        4.78      3.57 o
  14   2   3        4.09        0.49      3.37 o
  15   2   3       27.81       29.05      8.90 o
   1   3   3      500.73      499.55      7.15 o
   2   3   3       25.03       38.71      2.97 o
   3   3   3       74.42       67.50      2.90 o
   4   3   3     3865.86     4083.39     34.70 o
   5   3   3      384.18      428.98      6.86 o
   6   3   3      261.10      295.98      5.49 o
   7   3   3       17.22       21.55      2.99 o
   8   3   3        7.31        8.63      1.86 o
   9   3   3       20.11       16.22      3.08 o
  10   3   3       19.25       21.95      3.61 o
  11   3   3       65.15       51.65      4.95 o
  12   3   3      240.73      232.48      8.45 o
  13   3   3       16.57       23.41      4.45 o
  14   3   3        0.00        1.75      3.84 o
  15   3   3        0.02       -4.71      4.71 o
   0   4   3       85.89       88.74      7.52 o
   1   4   3      283.69      282.51      4.45 o
   2   4   3      623.58      587.63      6.53 o
   3   4   3      570.80      612.78      6.56 o
   4   4   3       14.74       14.31      1.87 o
   5   4   3       16.35        6.77      1.70 o
   6   4   3      231.50      250.99      5.08 o
   7   4   3       51.03       55.03      3.88 o
   8   4   3      359.75      357.85      8.34 o
   9   4   3       16.60       22.56      3.79 o
  10   4   3      761.30      761.08     13.68 o
  11   4   3        2.79       -0.05      3.06 o
  12   4   3       62.90       64.56      5.72 o
  13   4   3       87.64       94.20      6.85 o
  14   4   3       37.68       37.06      5.45 o
  15   4   3       74.14       88.41     19.45 o
   1   5   3      404.44      412.33      5.69 o
   2   5   3       98.22       96.19      2.88 o
   3   5   3      513.66      492.35      6.28 o
   4   5   3        1.60        0.02      1.56 o
   5   5   3       15.93       24.39      2.44 o
   6   5   3        0.30        2.73      2.37 o
   7   5   3      151.96      146.82      5.74 o
   8   5   3      137.79      122.92      5.82 o
   9   5   3      148.61      147.30      6.85 o
  10   5   3       25.03       24.74      3.86 o
  11   5   3       34.54       35.71      4.59 o
  12   5   3       16.10       12.33      4.31 o
  13   5   3        2.58        1.51      4.31 o
  14   5   3       10.90       16.30      5.93 o
   0   6   3       74.39       87.91      5.90 o
   1   6   3        0.39       -0.38      1.58 o
   2   6   3      814.88      799.06      9.02 o
   3   6   3        4.73        3.50      1.68 o
   4   6   3      371.99      363.17      6.69 o
   5   6   3       82.79       96.18      4.40 o
   6   6   3      169.56      151.49      5.51 o
   7   6   3       13.28       16.79      3.21 o
   8   6   3      320.12      330.47      9.00 o
   9   6   3       11.48        5.27      3.35 o
  10   6   3       75.38       75.60      6.36 o
  11   6   3       24.63       34.91      4.86 o
  12   6   3        0.56        1.09      4.35 o
  13   6   3       15.22       11.90      6.12 o
   1   7   3      109.98      114.47      3.92 o
   2   7   3        0.50       -1.74      2.02 o
   3   7   3       85.44       93.30      4.08 o
   4   7   3        3.57        0.45      2.52 o
   5   7   3       37.31       38.83      3.66 o
   6   7   3        2.35        1.19      2.67 o
   7   7   3       20.23       18.51      4.53 o
   8   7   3        3.90        7.36      4.05 o
   9   7   3       65.30       84.23      5.87 o
  10   7   3       47.19       50.28      7.02 o
  11   7   3       27.69       17.24      4.59 o
  12   7   3        0.57       -7.98      7.98 o
   0   8   3       32.69       39.23      3.95 o
   1   8   3        2.07        1.77      2.43 o
   2   8   3        0.76        5.61      2.83 o
   3   8   3       18.82       19.40      3.39 o
   4   8   3       96.18       85.67      4.97 o
   5   8   3        1.08       -3.10      3.10 o
   6   8   3       44.13       55.37      6.33 o
   7   8   3       58.74       55.46      5.31 o
   8   8   3      106.42      129.57      6.97 o
   9   8   3      148.66      137.02      7.62 o
  10   8   3       22.92       27.74      5.33 o
  11   8   3       60.02       93.74     14.96 o
   1   9   3      122.97      129.80      4.87 o
   2   9   3        5.37        4.30      3.33 o
   3   9   3       53.64       65.30      5.17 o
   4   9   3       15.48       10.90      3.75 o
   5   9   3       21.64       14.37      3.96 o
   6   9   3        1.77        1.78      4.67 o
   7   9   3       21.13       27.15      4.86 o
   8   9   3        1.24       -0.46      4.24 o
   9   9   3        0.00       11.97      8.97 o
   0  10   3       11.29       25.93      9.97 o
   1  10   3        0.55       -0.50      5.64 o
   2  10   3       12.02        1.37      4.45 o
   3  10   3        4.94        7.92      5.61 o
   4  10   3        2.18        6.50      4.95 o
   5  10   3        4.10        3.22      4.95 o
   6  10   3        0.45        6.83      5.22 o
   0   0   4      471.32      495.62     10.97 o
   1   0   4     4843.66     4736.67     45.37 o
   2   0   4    33385.44    32400.34    291.07 o
   3   0   4      618.47      602.04      7.72 o
   4   0   4       10.84       12.26      1.50 o
   5   0   4       29.41       34.53      1.85 o
   6   0   4     2809.39     2926.91     27.90 o
   7   0   4      477.14      504.96      7.81 o
   8   0   4       49.52       58.02      2.92 o
   9   0   4      102.77      100.28      5.06 o
  10   0   4      131.88      104.54      5.06 o
  11   0   4        0.43       -0.38      2.88 o
  12   0   4     1050.76      977.41     19.31 o
  13   0   4      474.37      450.45     22.44 o
  14   0   4      824.20      816.64     24.32 o
  15   0   4        7.12        9.85      8.97 o
   1   1   4    12860.24    12494.69     78.99 o
   2   1   4     2993.23     2811.87     19.78 o
   3   1   4      228.15      235.54      2.77 o
   4   1   4     5179.76     5281.97     34.41 o
   5   1   4       21.45       19.29      1.15 o
   6   1   4      251.62      240.92      3.61 o
   7   1   4       15.28       16.06      1.45 o
   8   1   4        0.06        6.54      1.35 o
   9   1   4        0.00        0.91      1.35 o
  10   1   4        0.30       -1.63      1.63 o
  11   1   4        0.65        0.40      2.13 o
  12   1   4       15.51       12.81      2.97 o
  13   1   4        0.05        2.50      3.08 o
  14   1   4       38.92       46.01      4.71 o
  15   1   4       61.87       71.25      9.06 o
   0   2   4   107753.51    98752.57   1309.08 o
   1   2   4      538.46      542.08      4.65 o
   2   2   4        8.79       12.40      0.72 o
   3   2   4     1865.98     1881.54     18.41 o
   4   2   4      305.33      305.92      7.60 o
   5   2   4      175.00      163.88      3.62 o
   6   2   4      487.97      528.45      6.81 o
   7   2   4       80.86       72.69      2.45 o
   8   2   4       33.05       27.60      1.79 o
   9   2   4      223.38      215.14      5.05 o
  10   2   4        5.90        4.31      2.19 o
  11   2   4      120.69      102.76      5.07 o
  12   2   4       12.38       10.44      3.28 o
  13   2   4       77.00       79.29      6.53 o
  14   2   4        0.47        1.84      3.28 o
  15   2   4        8.72       10.63      4.72 o
   1   3   4     5677.12     5700.80     45.78 o
   2   3   4     2782.25     2771.79     22.03 o
   3   3   4      489.09      467.85      6.50 o
   4   3   4     1668.99     1715.87     18.10 o
   5   3   4      325.87      349.63      8.84 o
   6   3   4      850.16      920.33     11.83 o
   7   3   4      520.55      503.00      7.76 o
   8   3   4      286.01      298.89      6.01 o
   9   3   4       44.90       35.28      4.10 o
  10   3   4      994.74      992.97     15.14 o
  11   3   4      277.90      286.53      8.27 o
  12   3   4       40.77       45.48      4.99 o
  13   3   4       55.76       65.00      8.55 o
  14   3   4       44.13       55.27      5.85 o
  15   3   4        0.36       -3.49      4.78 o
   0   4   4       58.10       49.42      3.23 o
   1   4   4     1438.75     1447.78     13.15 o
   2   4   4     1427.97     1430.94     13.35 o
   3   4   4      710.50      744.94      8.18 o
   4   4   4     1553.21     1560.96     16.12 o
   5   4   4      700.06      712.54     10.24 o
   6   4   4        6.93        2.93      1.67 o
   7   4   4      296.84      301.96      6.17 o
   8   4   4       30.17       36.54      4.85 o
   9   4   4       24.33       18.20      3.59 o
  10   4   4       17.89       13.45      3.43 o
  11   4   4        5.67        6.51      3.43 o
  12   4   4        8.34       10.83      4.10 o
  13   4   4        0.78        5.39      3.94 o
  14   4   4        5.85        6.48      4.49 o
  15   4   4       57.23       76.80      9.87 o
   1   5   4       48.32       57.94      4.04 o
   2   5   4       72.80       71.85      2.66 o
   3   5   4        1.02        0.08      1.46 o
   4   5   4      104.68      128.39      3.43 o
   5   5   4      218.22      211.66      5.36 o
   6   5   4     1619.74     1580.63     19.83 o
   7   5   4      214.94      202.41      6.60 o
   8   5   4      470.00      454.01      9.96 o
   9   5   4      389.29      368.73     10.95 o
  10   5   4        2.81        3.54      3.43 o
  11   5   4       32.79       27.32      4.33 o
  12   5   4        0.07       -2.46      3.50 o
  13   5   4       75.87       80.72      7.77 o
  14   5   4        3.55       10.22      6.17 o
   0   6   4      393.14      374.73      8.32 o
   1   6   4       40.48       47.47      2.49 o
   2   6   4      169.79      170.47      4.16 o
   3   6   4      127.27      138.50      4.03 o
   4   6   4        0.33        2.35      2.25 o
   5   6   4       60.29       60.21      3.87 o
   6   6   4       51.41       43.43      4.01 o
   7   6   4       90.42       86.76      5.11 o
   8   6   4      217.87      249.35      9.47 o
   9   6   4       11.19        5.78      3.48 o
  10   6   4        0.03       -1.95      3.89 o
  11   6   4        7.72        4.17      3.75 o
  12   6   4        0.01       -1.63      3.81 o
  13   6   4        2.53       -1.76      5.28 o
   1   7   4        6.79        9.88      2.35 o
   2   7   4        2.57        0.11      2.21 o
   3   7   4      106.39       96.65      4.53 o
   4   7   4        8.21        9.44      2.85 o
   5   7   4      101.17       95.10      5.17 o
   6   7   4       50.69       44.64      4.32 o
   7   7   4      156.23      145.43      6.46 o
   8   7   4      114.55      116.80      6.35 o
   9   7   4        9.53       14.07      4.09 o
  10   7   4        4.03        6.36      4.07 o
  11   7   4        9.01       13.07      4.50 o
  12   7   4       33.64        4.99      8.97 o
   0   8   4      182.05      175.43      7.17 o
   1   8   4        0.39        1.01      2.49 o
   2   8   4      388.25      366.45      8.23 o
   3   8   4       20.29       13.98      5.28 o
   4   8   4      286.12      265.14      8.27 o
   5   8   4        1.89       -1.61      3.09 o
   6   8   4      153.62      151.53      6.88 o
   7   8   4      104.55      110.87      6.30 o
   8   8   4       22.06       34.18      5.01 o
   9   8   4        2.23        1.69      4.06 o
  10   8   4        5.70        8.60      4.46 o
  11   8   4        6.02       17.95      9.97 o
   1   9   4       99.46       94.13      6.80 o
   2   9   4      121.13      115.72      7.05 o
   3   9   4        4.37        4.87      4.31 o
   4   9   4        9.77        8.37      4.35 o
   5   9   4        6.98       11.59      4.69 o
   6   9   4        7.68        6.56      4.52 o
   7   9   4       19.68       20.30      5.48 o
   8   9   4        2.05       -3.66      5.71 o
   0  10   4       34.61       28.92      9.97 o
   1  10   4       10.59        0.59      6.98 o
   2  10   4       49.38       39.13      5.85 o
   3  10   4        8.94       14.05      5.15 o
   4  10   4       14.11        4.64      4.76 o
   5  10   4       12.66       10.40      5.15 o
   6  10   4        1.12        5.42      5.03 o
   1   1   5     2476.50     2446.28     15.29 o
   2   1   5     2182.85     2015.51     12.92 o
   3   1   5       39.58       45.20      1.66 o
   4   1   5      818.30      769.72      6.89 o
   5   1   5      339.26      339.77      4.14 o
   6   1   5        5.91        5.57      1.03 o
   7   1   5     1130.82     1142.05     10.03 o
   8   1   5      157.34      159.26      3.42 o
   9   1   5      192.31      208.57      4.13 o
  10   1   5        0.36       -2.16      2.16 o
  11   1   5      389.74      372.18      7.11 o
  12   1   5      115.41      113.90      4.93 o
  13   1   5       78.75       83.10      5.25 o
  14   1   5        0.27        3.60      3.28 o
  15   1   5        4.77       -1.08      4.20 o
   0   2   5     8179.44     7979.88     87.89 o
   1   2   5      296.20      307.36      4.05 o
   2   2   5     1964.26     1929.05     15.29 o
   3   2   5      652.15      706.91      8.60 o
   4   2   5       95.87       80.36      2.41 o
   5   2   5       37.89       53.67      2.70 o
   6   2   5      580.02      641.98      8.19 o
   7   2   5      147.22      162.55      3.24 o
   8   2   5      218.98      207.46      4.52 o
   9   2   5      196.51      198.18      4.91 o
  10   2   5       10.66       11.83      2.42 o
  11   2   5        4.98        5.47      2.97 o
  12   2   5       70.85       70.87      4.71 o
  13   2   5       17.13       19.35      3.82 o
  14   2   5        8.19       12.99      4.31 o
  15   2   5       42.85       50.37      6.62 o
   1   3   5     4256.09     4255.38     38.06 o
   2   3   5      245.77      270.41      4.25 o
   3   3   5      582.51      629.07      8.48 o
   4   3   5     2444.13     2386.93     23.75 o
   5   3   5      912.37      988.71     12.18 o
   6   3   5        5.14        2.17      1.44 o
   7   3   5      237.32      239.23      5.28 o
   8   3   5      215.45      207.11      5.28 o
   9   3   5      363.18      358.84      8.36 o
  10   3   5       24.14       22.55      3.53 o
  11   3   5        0.04        0.55      3.01 o
  12   3   5       24.89       26.06      3.95 o
  13   3   5        0.00        2.76      3.71 o
  14   3   5        0.79       -2.54      3.84 o
  15   3   5        0.10       -5.96      5.96 o
   0   4   5       44.24       71.90      4.99 o
   1   4   5       30.74       48.32      2.84 o
   2   4   5     4581.78     4539.34     37.88 o
   3   4   5       26.50       38.77      1.93 o
   4   4   5       33.90       54.17      2.98 o
   5   4   5       28.68       26.84      2.36 o
   6   4   5        1.83        1.81      1.81 o
   7   4   5       10.14       10.47      2.20 o
   8   4   5      475.19      453.99      9.43 o
   9   4   5       27.64       33.57      4.04 o
  10   4   5        0.11       -2.83      2.83 o
  11   4   5       21.90       19.54      4.06 o
  12   4   5        8.11        7.06      3.53 o
  13   4   5       44.18       33.22      5.10 o
  14   4   5       14.56       10.19      4.85 o
  15   4   5        2.85       12.47      7.05 o
   1   5   5      177.81      197.95      4.29 o
   2   5   5      793.45      833.03      9.50 o
   3   5   5       23.67       24.93      2.21 o
   4   5   5      412.42      443.01      9.62 o
   5   5   5      119.02      141.60     10.67 o
   6   5   5      362.46      351.93      8.39 o
   7   5   5      441.28      460.44      9.67 o
   8   5   5      108.91      114.04      6.65 o
   9   5   5       75.91       80.14      5.17 o
  10   5   5      327.19      327.48      9.30 o
  11   5   5        4.64       10.54      3.82 o
  12   5   5       87.18       77.67      5.80 o
  13   5   5        9.74        2.62      4.25 o
  14   5   5        3.26        2.68      5.28 o
   0   6   5      209.25      226.79      8.13 o
   1   6   5      415.13      415.83      6.72 o
   2   6   5      140.66      145.31      4.20 o
   3   6   5      174.20      156.00      4.61 o
   4   6   5        0.35       -0.52      2.17 o
   5   6   5      148.75      139.51      6.16 o
   6   6   5      245.36      214.98      6.86 o
   7   6   5       80.82       84.40      5.00 o
   8   6   5      281.02      272.87      8.20 o
   9   6   5        0.81       -0.09      3.29 o
  10   6   5       30.58       38.19      4.57 o
  11   6   5        0.67       -1.79      3.46 o
  12   6   5        2.36        6.04      4.12 o
  13   6   5       37.77       33.46      7.09 o
   1   7   5     1226.77     1179.92     14.46 o
   2   7   5      273.54      284.07      7.42 o
   3   7   5      118.20      117.36      5.17 o
   4   7   5      103.68       95.95      5.61 o
   5   7   5        0.44        0.48      3.74 o
   6   7   5        6.51        3.64      3.12 o
   7   7   5       52.78       55.61      4.86 o
   8   7   5       31.98       30.64      4.40 o
   9   7   5       74.89       93.23      6.53 o
  10   7   5       94.65       97.26      6.43 o
  11   7   5        8.45       -0.51      4.01 o
  12   7   5       12.35        6.98      9.97 o
   0   8   5      298.66      307.85     13.67 o
   1   8   5      247.50      258.67      6.94 o
   2   8   5       80.19       82.16      5.65 o
   3   8   5      130.78      133.70      6.09 o
   4   8   5       53.87       56.38      4.81 o
   5   8   5        0.01       -2.95      2.95 o
   6   8   5       28.93       27.68      4.16 o
   7   8   5       25.47       26.46      4.57 o
   8   8   5        5.85       -2.36      3.75 o
   9   8   5        4.87        1.06      4.02 o
  10   8   5        0.51       -4.03      4.03 o
  11   8   5       16.73       -1.00      8.97 o
   1   9   5       14.21       11.25      4.60 o
   2   9   5        1.79        2.41      4.05 o
   3   9   5      224.88      247.47     14.92 o
   4   9   5        2.16        3.07      4.05 o
   5   9   5       57.15       58.49      6.16 o
   6   9   5       96.30       92.04      7.32 o
   7   9   5       11.32       22.48      5.35 o
   8   9   5       14.26       16.33      5.45 o
   0  10   5       28.91        7.98      8.97 o
   1  10   5        0.18       -3.49      5.64 o
   2  10   5       17.01       16.09      5.10 o
   3  10   5        0.57        6.05      6.83 o
   4  10   5        0.06       -0.13      5.61 o
   5  10   5       21.33       26.98      9.07 o
   6  10   5        7.08       14.66     10.51 o
   0   0   6     4965.33     4880.37     93.74 o
   1   0   6    15441.56    13725.12    558.48 o
   2   0   6     3321.59     3174.28     71.89 o
   3   0   6     1041.98      936.92     10.97 o
   4   0   6     3361.94     3239.61     33.03 o
   5   0   6        1.29        4.57      2.30 o
   6   0   6       42.11       67.12      4.37 o
   7   0   6        1.84       -0.05      1.40 o
   8   0   6       43.83       38.08      2.63 o
   9   0   6      287.52      257.95      6.01 o
  10   0   6       66.04       77.02      4.55 o
  11   0   6        6.22        2.68      3.03 o
  12   0   6       30.37       19.45      4.39 o
  13   0   6       17.27       29.60      5.18 o
  14   0   6       12.23       15.02      7.48 o
  15   0   6       34.77       45.29      8.09 o
   1   1   6     6982.18     6859.56     43.91 o
   2   1   6     6804.74     6737.73     42.91 o
   3   1   6      613.14      556.78      5.57 o
   4   1   6       11.39       19.82      1.31 o
   5   1   6       58.15       49.18      1.85 o
   6   1   6       28.57       41.02      1.77 o
   7   1   6      450.70      472.86      5.33 o
   8   1   6      199.76      209.41      3.81 o
   9   1   6       32.77       35.65      2.20 o
  10   1   6       75.14       71.16      3.24 o
  11   1   6      397.19      369.42      7.18 o
  12   1   6       87.29       74.65      5.05 o
  13   1   6       86.73       93.06      6.22 o
  14   1   6        3.95        3.58      3.84 o
  15   1   6        1.39       -4.39      4.39 o
   0   2   6    20473.82    20163.07    219.73 o
   1   2   6      325.38      305.06      4.00 o
   2   2   6     1263.60     1301.57     10.21 o
   3   2   6        8.92       13.97      1.47 o
   4   2   6       97.50       96.90      4.01 o
   5   2   6       48.68       60.06      2.37 o
   6   2   6       34.50       41.32      2.16 o
   7   2   6        0.00       -0.73      1.17 o
   8   2   6        0.11       -0.44      1.27 o
   9   2   6       64.54       72.85      3.29 o
  10   2   6      602.05      596.76      8.90 o
  11   2   6       46.54       47.48      3.85 o
  12   2   6      166.49      153.87      6.31 o
  13   2   6       43.22       51.12      4.66 o
  14   2   6       20.10       22.39      4.46 o
  15   2   6       17.38       24.07      5.10 o
   1   3   6        0.70        3.60      1.13 o
   2   3   6     2676.78     2809.85     24.04 o
   3   3   6     3798.58     4068.42     37.52 o
   4   3   6      115.02      142.08      4.01 o
   5   3   6      802.89      823.07     10.91 o
   6   3   6        9.53       13.06      2.01 o
   7   3   6        8.79       12.73      2.24 o
   8   3   6        8.38       10.35      3.14 o
   9   3   6      172.16      165.08      5.22 o
  10   3   6      633.24      601.60     11.49 o
  11   3   6       85.38       90.81      6.78 o
  12   3   6        8.23        2.64      3.34 o
  13   3   6       11.68       16.95      4.49 o
  14   3   6       22.62       34.51      5.31 o
  15   3   6       41.09       48.37      9.17 o
   0   4   6      704.86      625.14     10.62 o
   1   4   6      111.61      106.10      3.50 o
   2   4   6     2965.58     3017.13     26.47 o
   3   4   6       50.21       43.04      2.45 o
   4   4   6      442.86      459.83      7.77 o
   5   4   6       73.52       59.58      3.14 o
   6   4   6       29.73       36.22      2.93 o
   7   4   6     2028.77     1913.69     21.67 o
   8   4   6      391.02      405.93     11.27 o
   9   4   6      826.80      812.05     13.61 o
  10   4   6       48.06       51.01      4.51 o
  11   4   6       25.37       16.16      3.79 o
  12   4   6        0.15        1.56      3.32 o
  13   4   6       17.14       15.38      6.33 o
  14   4   6        1.47       -2.52      4.22 o
  15   4   6        9.82       25.89      8.37 o
   1   5   6      145.41      124.47      4.57 o
   2   5   6      441.24      442.02      6.72 o
   3   5   6      129.55      123.75      3.72 o
   4   5   6        3.04        0.55      1.97 o
   5   5   6      259.61      235.93      6.20 o
   6   5   6       46.61       49.62      4.06 o
   7   5   6       66.63       73.41      5.92 o
   8   5   6        2.30        7.02      3.16 o
   9   5   6       51.01       47.91      4.89 o
  10   5   6      450.88      446.96     10.77 o
  11   5   6      308.27      304.37      9.33 o
  12   5   6        7.12       12.17      4.06 o
  13   5   6        0.23       -1.52      3.88 o
  14   5   6        9.05        3.70      5.49 o
   0   6   6      644.26      644.90     17.56 o
   1   6   6       79.19       81.06      5.05 o
   2   6   6       10.79       10.26      2.33 o
   3   6   6       68.34       87.28      4.21 o
   4   6   6       80.68       80.11      4.45 o
   5   6   6      227.65      224.19      8.06 o
   6   6   6      256.24      229.48      7.75 o
   7   6   6      302.61      280.40      7.93 o
   8   6   6      237.80      240.29      7.84 o
   9   6   6       99.05       83.67      6.97 o
  10   6   6        6.30        7.31      3.73 o
  11   6   6       12.58       13.47      4.12 o
  12   6   6        0.10        2.83      3.93 o
  13   6   6       13.67       12.26      7.20 o
   1   7   6      156.67      157.17      4.78 o
   2   7   6       36.80       41.25      3.75 o
   3   7   6      173.56      168.80      6.17 o
   4   7   6       14.54       13.89      3.38 o
   5   7   6       59.81       47.29      5.18 o
   6   7   6        8.54        1.75      2.98 o
   7   7   6        7.04        5.99      3.59 o
   8   7   6       12.62        1.18      3.37 o
   9   7   6       23.60       24.56      4.46 o
  10   7   6       14.44        9.35      4.06 o
  11   7   6       11.36        7.68      4.49 o
  12   7   6        3.49        5.98      8.97 o
   0   8   6      183.09      191.55      7.52 o
   1   8   6       28.17       23.45      3.49 o
   2   8   6      201.05      200.17      6.97 o
   3   8   6       20.23       16.83      8.64 o
   4   8   6      172.99      162.40     10.16 o
   5   8   6       19.90       11.12      3.52 o
   6   8   6       12.79       13.97      3.99 o
   7   8   6       26.16       24.20      4.56 o
   8   8   6        2.95        4.05      3.90 o
   9   8   6       20.46       23.02      4.71 o
  10   8   6       23.51       31.46      6.18 o
   1   9   6        7.19        4.89      4.65 o
   2   9   6        5.00        8.25      4.21 o
   3   9   6       71.63       77.10      6.32 o
   4   9   6        5.64        5.90      4.13 o
   5   9   6       36.77       36.74      6.91 o
   6   9   6        9.78       21.39      5.15 o
   7   9   6        3.47        8.58      4.95 o
   8   9   6        0.87       12.26      5.35 o
   0  10   6        3.55        3.99      8.97 o
   1  10   6       10.10       -2.99      5.64 o
   2  10   6        0.67        2.30      5.28 o
   3  10   6        4.60       -0.12      5.67 o
   4  10   6       10.95       10.08      5.31 o
   5  10   6       12.34       11.82      5.35 o
   6  10   6        4.10       -1.99      9.97 o
   1   1   7     2856.19     2916.92     19.34 o
   2   1   7      426.45      372.18      3.82 o
   3   1   7      315.83      354.17      4.63 o
   4   1   7     1875.21     1963.44     16.18 o
   5   1   7      362.74      315.54      4.55 o
   6   1   7      956.80      924.20      9.59 o
   7   1   7      105.81       80.60      2.55 o
   8   1   7       82.57       81.37      2.57 o
   9   1   7      173.51      171.22      3.83 o
  10   1   7       38.70       43.30      3.02 o
  11   1   7      179.95      182.77      5.04 o
  12   1   7       25.28       22.26      3.08 o
  13   1   7        0.00        5.55      3.71 o
  14   1   7       15.86       19.10      4.35 o
  15   1   7       10.44       15.71      5.35 o
   0   2   7      705.50      696.17     10.60 o
   1   2   7     2329.55     2258.99     17.46 o
   2   2   7     2254.20     2325.87     18.25 o
   3   2   7     1950.75     1913.75     15.48 o
   4   2   7     1821.53     1928.13     19.59 o
   5   2   7       18.90       21.00      1.87 o
   6   2   7       87.16      110.26      3.41 o
   7   2   7      301.74      282.23      4.52 o
   8   2   7      581.40      564.25      8.79 o
   9   2   7      127.22      122.11      4.92 o
  10   2   7      335.73      314.04      6.47 o
  11   2   7      178.99      172.82      5.86 o
  12   2   7       64.61       70.57      4.46 o
  13   2   7        0.04        7.40      3.46 o
  14   2   7       99.41      109.52      7.29 o
  15   2   7       72.01       88.31      7.77 o
   1   3   7     1832.78     2043.43     19.91 o
   2   3   7     3725.16     3822.89     31.91 o
   3   3   7     2178.98     2242.59     19.45 o
   4   3   7     2388.19     2562.36     25.45 o
   5   3   7      176.62      195.93      4.83 o
   6   3   7       20.20       19.00      2.24 o
   7   3   7      265.04      249.30      6.03 o
   8   3   7        5.20        4.39      2.08 o
   9   3   7      796.44      764.59     10.95 o
  10   3   7      103.44       99.53      5.33 o
  11   3   7        0.18       -1.09      3.01 o
  12   3   7        1.11        3.41      3.25 o
  13   3   7       15.33       25.33      4.72 o
  14   3   7       12.99       18.34      4.95 o
  15   3   7        0.09        2.31      6.67 o
   0   4   7     2455.89     2284.23     29.07 o
   1   4   7      605.24      660.46      8.80 o
   2   4   7      911.17      971.68     10.71 o
   3   4   7      336.20      318.41      5.07 o
   4   4   7     1183.38     1237.24     14.80 o
   5   4   7      155.40      154.48      4.78 o
   6   4   7      142.46      136.33      4.71 o
   7   4   7       86.43       77.57      5.96 o
   8   4   7      483.93      480.53      9.86 o
   9   4   7      220.58      220.23      7.29 o
  10   4   7       59.16       62.77      4.91 o
  11   4   7        1.37       -2.92      2.92 o
  12   4   7        4.50        5.26      3.52 o
  13   4   7       26.17       26.24      4.72 o
  14   4   7        2.79        3.75      4.35 o
  15   4   7        0.03       -6.67      6.67 o
   1   5   7       24.80       20.92      4.19 o
   2   5   7      553.60      585.94      8.17 o
   3   5   7       43.00       50.78      3.64 o
   4   5   7      226.79      242.75      7.24 o
   5   5   7       55.33       58.48      3.85 o
   6   5   7      115.37      129.45      5.18 o
   7   5   7      380.94      385.80      9.96 o
   8   5   7      327.08      331.96     13.65 o
   9   5   7       10.21       12.60      3.53 o
  10   5   7      282.53      288.41      8.87 o
  11   5   7       42.13       44.65      4.86 o
  12   5   7       91.99       98.24      6.39 o
  13   5   7        6.30        8.24      4.34 o
  14   5   7        2.04       -5.38      5.54 o
   0   6   7      406.64      392.20      9.46 o
   1   6   7       40.16       44.12      3.53 o
   2   6   7      233.54      235.83      6.76 o
   3   6   7      417.84      400.11      8.20 o
   4   6   7        0.64       -2.16      2.16 o
   5   6   7        1.18        3.83      2.63 o
   6   6   7      126.57      126.24      6.24 o
   7   6   7        9.72       15.67      3.57 o
   8   6   7       49.68       45.94      4.46 o
   9   6   7       35.65       27.98      4.21 o
  10   6   7      126.64      123.88      6.65 o
  11   6   7       53.80       61.74      5.74 o
  12   6   7        5.43       10.25      4.39 o
  13   6   7        4.13        0.64      5.83 o
   1   7   7        3.65       -0.49      2.14 o
   2   7   7      169.16      170.75      5.93 o
   3   7   7       68.69       72.28      4.37 o
   4   7   7       12.91       12.85      3.29 o
   5   7   7      112.67       94.29      5.86 o
   6   7   7       30.11       35.28      4.04 o
   7   7   7      116.47      104.90      5.87 o
   8   7   7        7.24        9.28      3.75 o
   9   7   7        1.44        0.60      3.42 o
  10   7   7        7.90        2.68      3.95 o
  11   7   7       10.30       10.16      4.40 o
  12   7   7       20.97       38.89     11.97 o
   0   8   7       11.13       12.40      5.07 o
   1   8   7      268.17      283.40      9.17 o
   2   8   7       46.93       29.24      4.60 o
   3   8   7      127.35      117.46      8.02 o
   4   8   7        7.30       11.82      4.91 o
   5   8   7        0.51        0.69      5.13 o
   6   8   7       11.84        5.79      4.19 o
   7   8   7       56.14       64.75      6.39 o
   8   8   7       17.37       20.92      5.35 o
   9   8   7        4.74       -0.53      4.67 o
  10   8   7       13.37       12.63      6.91 o
   1   9   7        7.78       -1.64      6.48 o
   2   9   7        4.05        1.00      4.61 o
   3   9   7        1.28        2.29      4.75 o
   4   9   7        6.64        9.92      4.55 o
   5   9   7        2.20       -4.13      4.13 o
   6   9   7        2.33       -0.29      4.55 o
   7   9   7       19.69       10.14      5.22 o
   8   9   7        0.03        1.26      5.06 o
   0  10   7        2.84       -4.99      7.98 o
   1  10   7      117.09      109.84     10.58 o
   2  10   7       32.52       27.94      6.66 o
   3  10   7       63.63       74.45      8.39 o
   4  10   7       84.67       84.09      7.29 o
   5  10   7        0.02       -1.89      4.95 o
   6  10   7        0.55        1.00      9.97 o
   0   0   8    40835.27    38242.18    723.98 o
   1   0   8      758.31      764.68     10.51 o
   2   0   8      997.70      981.28     16.22 o
   3   0   8     3620.73     3428.32     40.11 o
   4   0   8     2607.68     2765.31     28.92 o
   5   0   8      348.96      369.98      6.48 o
   6   0   8      663.21      669.55     10.21 o
   7   0   8      280.98      241.81      6.22 o
   8   0   8      451.36      482.51      8.05 o
   9   0   8        5.69        8.69      3.46 o
  10   0   8       11.85       20.88      3.70 o
  11   0   8       71.68       79.98      6.54 o
  12   0   8       58.66       61.00      5.70 o
  13   0   8       45.22       42.62      5.81 o
  14   0   8        2.71       -2.99      5.25 o
  15   0   8        2.47       -1.60     10.47 o
   1   1   8     8891.93     8511.13     57.51 o
   2   1   8     2259.61     2253.20     19.03 o
   3   1   8     1817.58     1810.48     14.79 o
   4   1   8        9.69       11.97      1.17 o
   5   1   8      290.71      324.49      6.72 o
   6   1   8      155.06      151.20      3.40 o
   7   1   8      356.88      376.13      6.41 o
   8   1   8      231.07      244.23      4.36 o
   9   1   8        3.55        4.10      1.84 o
  10   1   8      519.99      503.27      7.98 o
  11   1   8     1033.01      983.66     12.22 o
  12   1   8        9.26        4.20      2.69 o
  13   1   8      168.14      161.38      7.45 o
  14   1   8        0.19        1.36      3.71 o
  15   1   8        0.27        2.45      4.53 o
   0   2   8      996.54     1014.47     17.59 o
   1   2   8     1170.94     1191.40      9.98 o
   2   2   8        6.64        6.76      0.93 o
   3   2   8      915.95      925.25      7.87 o
   4   2   8     3477.45     3518.83     25.38 o
   5   2   8      245.28      261.18      3.95 o
   6   2   8       78.43       74.91      1.99 o
   7   2   8        7.52       14.75      1.64 o
   8   2   8      428.63      429.92      7.47 o
   9   2   8      961.89      941.09     11.29 o
  10   2   8      142.89      124.72      4.46 o
  11   2   8      167.50      161.16      5.73 o
  12   2   8       49.90       49.25      4.11 o
  13   2   8      156.50      168.86      7.04 o
  14   2   8       71.02       83.93      6.57 o
  15   2   8        0.76        2.78      4.13 o
   1   3   8      482.28      520.46      6.86 o
   2   3   8     3157.30     3393.68     28.77 o
   3   3   8     1604.87     1600.75     13.84 o
   4   3   8      265.29      275.93      5.51 o
   5   3   8      192.25      193.64      4.86 o
   6   3   8      644.95      639.37      9.69 o
   7   3   8       41.78       61.97      3.40 o
   8   3   8       94.41       90.62      4.37 o
   9   3   8      339.20      339.42      8.70 o
  10   3   8      385.51      368.67      8.99 o
  11   3   8        3.39       -2.59      3.12 o
  12   3   8        0.67       -0.26      3.16 o
  13   3   8       78.91       79.60      5.70 o
  14   3   8        0.36        6.53      4.55 o
  15   3   8       51.11       70.34      9.87 o
   0   4   8     5117.52     5129.04     59.43 o
   1   4   8      233.62      246.81      7.33 o
   2   4   8      175.33      191.53      4.53 o
   3   4   8        6.57        6.26      1.31 o
   4   4   8       59.93       77.32      3.48 o
   5   4   8      100.25      100.77      5.19 o
   6   4   8      686.97      719.93     10.91 o
   7   4   8      502.13      480.67      8.93 o
   8   4   8     1595.32     1470.86     18.45 o
   9   4   8      644.62      635.52     11.91 o
  10   4   8       25.40       19.91      4.19 o
  11   4   8        5.77        2.99      3.17 o
  12   4   8        8.19        1.22      3.40 o
  13   4   8       14.48       13.08      4.10 o
  14   4   8        3.34        3.90      4.45 o
  15   4   8        0.29       -2.99     14.96 o
   1   5   8     3439.35     3367.36     32.57 o
   2   5   8       55.61       59.58      3.38 o
   3   5   8      737.35      761.82      9.60 o
   4   5   8      383.44      407.50      7.88 o
   5   5   8      455.91      454.41      8.60 o
   6   5   8      217.18      224.55      6.28 o
   7   5   8      522.36      512.03     11.52 o
   8   5   8      533.45      479.72     10.45 o
   9   5   8        1.64        3.34      3.12 o
  10   5   8       83.46       88.19      5.62 o
  11   5   8       69.09       87.46      5.76 o
  12   5   8        2.35        1.40      4.15 o
  13   5   8        9.05       12.01      4.39 o
  14   5   8        0.02        3.31      6.67 o
   0   6   8       74.53       69.00      4.65 o
   1   6   8      448.89      425.93      7.40 o
   2   6   8      202.90      194.13      5.12 o
   3   6   8        2.70        3.90      2.36 o
   4   6   8        4.53        6.14      2.59 o
   5   6   8      207.58      220.53     11.35 o
   6   6   8       78.43       83.45      5.90 o
   7   6   8       71.27       73.80      5.45 o
   8   6   8       11.32       13.19      3.55 o
   9   6   8       85.96       98.58      5.82 o
  10   6   8        0.00        0.73      3.43 o
  11   6   8        0.20        0.68      5.42 o
  12   6   8        0.31        0.57      3.91 o
  13   6   8        0.35        6.40      5.87 o
   1   7   8        2.57       -1.40      2.52 o
   2   7   8       21.76       22.30      3.32 o
   3   7   8      338.13      315.44      7.89 o
   4   7   8       15.63       12.18      3.61 o
   5   7   8       71.96       58.10      7.92 o
   6   7   8        2.06        4.99      3.45 o
   7   7   8        0.00        0.94      3.17 o
   8   7   8        4.01        2.95      3.45 o
   9   7   8       23.62        7.79      3.91 o
  10   7   8       11.47       11.07      4.01 o
  11   7   8       11.60       13.39      4.59 o
  12   7   8       44.32       59.83     12.96 o
   0   8   8       49.32       47.50      7.76 o
   1   8   8       33.27       37.25      4.95 o
   2   8   8       36.31       36.70      4.85 o
   3   8   8        0.02       -0.36      4.33 o
   4   8   8       49.28       41.55      5.93 o
   5   8   8        4.97        4.16      4.22 o
   6   8   8        5.46        9.13      4.34 o
   7   8   8        0.91       -2.52      4.18 o
   8   8   8       13.13        2.77      4.55 o
   9   8   8       17.51       16.97      5.27 o
   1   9   8       21.24       20.80      7.48 o
   2   9   8       56.94       65.61      7.18 o
   3   9   8       41.22       39.05      6.19 o
   4   9   8        6.30        9.35      5.33 o
   5   9   8        3.73       -4.19      4.19 o
   6   9   8       15.18        9.90      4.91 o
   7   9   8       10.82       16.86      5.37 o
   8   9   8        3.07       -3.99      9.97 o
   0  10   8        0.09       -7.98      8.97 o
   1  10   8        9.34        8.94      5.54 o
   2  10   8        0.11        2.65      5.70 o
   3  10   8       39.97       35.51      7.43 o
   4  10   8       25.32       39.88      6.27 o
   5  10   8       86.33       89.94      9.11 o
   6  10   8        2.15        6.98     10.97 o
   1   1   9     2334.98     2259.41     17.52 o
   2   1   9      740.82      725.15      6.34 o
   3   1   9       73.10       60.30      2.30 o
   4   1   9       41.79       45.45      1.95 o
   5   1   9      942.69      971.65      9.71 o
   6   1   9       49.57       52.62      2.23 o
   7   1   9      343.50      349.47      5.56 o
   8   1   9      150.84      160.46      4.38 o
   9   1   9      451.31      460.04      6.20 o
  10   1   9        0.33       -0.85      2.31 o
  11   1   9       15.24       15.50      2.83 o
  12   1   9       86.77       81.91      4.10 o
  13   1   9       34.74       31.11      4.60 o
  14   1   9        4.14        5.86      3.94 o
  15   1   9       24.64       21.44      9.99 o
   0   2   9     1928.57     2079.71     44.38 o
   1   2   9     3438.77     3495.85     28.53 o
   2   2   9      335.40      328.48      4.10 o
   3   2   9      478.51      428.93      5.08 o
   4   2   9       69.81       90.65      3.31 o
   5   2   9     1871.62     1992.07     18.43 o
   6   2   9      213.41      245.51      4.21 o
   7   2   9      752.74      718.62      7.53 o
   8   2   9      406.43      369.80      6.93 o
   9   2   9       64.74       74.24      4.74 o
  10   2   9      131.39      138.76      5.17 o
  11   2   9       41.92       44.43      3.63 o
  12   2   9       23.38       13.11      3.23 o
  13   2   9        3.47        4.59      3.15 o
  14   2   9       50.25       55.82      5.72 o
  15   2   9        1.73        2.90      5.35 o
   1   3   9      230.28      183.56      4.89 o
   2   3   9      285.83      350.21      5.15 o
   3   3   9      758.45      724.30      8.41 o
   4   3   9        0.50        3.29      1.51 o
   5   3   9       60.09       61.44      3.05 o
   6   3   9      146.51      164.54      6.08 o
   7   3   9      940.18      969.61     13.16 o
   8   3   9      774.79      794.83     11.98 o
   9   3   9        0.00       -1.20      2.06 o
  10   3   9        6.26        9.61      3.10 o
  11   3   9      206.53      207.00      7.19 o
  12   3   9        5.56        8.50      3.53 o
  13   3   9      133.11      141.30      6.82 o
  14   3   9        8.54       16.54      6.02 o
  15   3   9       73.56       96.30     10.58 o
   0   4   9     5080.03     5013.17     58.27 o
   1   4   9       11.63       10.73      2.47 o
   2   4   9      771.94      768.11      9.11 o
   3   4   9        6.62       11.03      1.70 o
   4   4   9        0.36       -0.76      1.67 o
   5   4   9      139.20      138.94      4.66 o
   6   4   9     1599.78     1604.37     18.99 o
   7   4   9       12.85       18.31      2.80 o
   8   4   9      163.61      170.82      5.94 o
   9   4   9        7.59        8.04      3.16 o
  10   4   9       55.78       58.42      5.04 o
  11   4   9        1.83        6.93      3.43 o
  12   4   9      207.24      203.57      9.49 o
  13   4   9        0.03        0.19      3.55 o
  14   4   9        5.10        0.17      4.23 o
  15   4   9       18.71       26.92     10.97 o
   1   5   9      279.60      288.96      5.94 o
   2   5   9      138.83      145.07      4.02 o
   3   5   9       79.81       80.69      3.23 o
   4   5   9      339.15      354.60      8.02 o
   5   5   9        0.14        0.68      2.12 o
   6   5   9      326.67      289.56      7.16 o
   7   5   9      127.83      107.64      5.73 o
   8   5   9      227.05      253.03      8.61 o
   9   5   9       57.92       54.16      4.66 o
  10   5   9        0.02        3.73      3.43 o
  11   5   9        7.31        7.42      3.83 o
  12   5   9        0.72       -3.55      3.55 o
  13   5   9       25.62       30.75      5.53 o
  14   5   9       10.41       13.61      6.70 o
   0   6   9      128.76      135.76      7.08 o
   1   6   9      349.60      321.78      5.73 o
   2   6   9      937.51      932.93     11.69 o
   3   6   9       34.39       38.41      4.24 o
   4   6   9       12.40       13.44      2.83 o
   5   6   9       88.14       84.18      4.62 o
   6   6   9        7.10        8.26      3.30 o
   7   6   9      439.62      411.67     10.69 o
   8   6   9       64.20       68.88      7.09 o
   9   6   9       30.32       31.81      4.46 o
  10   6   9        0.00       -2.89      4.18 o
  11   6   9       71.94       72.81      8.28 o
  12   6   9       22.69       16.83      4.73 o
  13   6   9       57.44       69.48      8.53 o
   1   7   9      270.85      244.35      6.19 o
   2   7   9      333.43      335.68      8.05 o
   3   7   9      244.94      243.34      7.78 o
   4   7   9       27.20       32.19      3.57 o
   5   7   9      111.30      107.88      5.92 o
   6   7   9        1.37       -3.22      3.22 o
   7   7   9      155.32      144.68      7.28 o
   8   7   9      161.79      160.08      7.00 o
   9   7   9       71.48       72.72      6.97 o
  10   7   9        0.01        4.13      5.07 o
  11   7   9       96.39      104.08      8.32 o
   0   8   9      118.26      108.71      9.87 o
   1   8   9       19.78       12.56      4.16 o
   2   8   9       13.22       20.14      4.45 o
   3   8   9       14.85       10.30      7.21 o
   4   8   9       27.51       36.76      5.93 o
   5   8   9        2.25       -4.10      4.10 o
   6   8   9        1.28        0.32      4.02 o
   7   8   9        0.17       -2.84      4.05 o
   8   8   9        6.43        5.20      4.89 o
   9   8   9        1.40        1.50      4.72 o
   1   9   9      392.01      405.24     17.27 o
   2   9   9        8.25        8.44      5.24 o
   3   9   9        8.48       15.02      5.63 o
   4   9   9        2.04        3.05      5.12 o
   5   9   9        0.00       -3.34      4.22 o
   6   9   9        2.06        4.55      5.33 o
   7   9   9        0.01       -1.47      4.67 o
   8   9   9       22.87       29.92     12.96 o
   0  10   9        1.50        3.99      8.97 o
   1  10   9        5.87       14.43      6.08 o
   2  10   9        2.90       -1.50      7.05 o
   3  10   9       35.90       40.44      7.48 o
   4  10   9       22.10       30.70      6.06 o
   5  10   9        0.77        1.35      6.08 o
   0   0  10     4727.51     4591.18     90.75 o
   1   0  10     5742.58     5565.52     64.89 o
   2   0  10     4848.20     4284.38    282.68 o
   3   0  10      493.37      496.96     11.20 o
   4   0  10     1507.99     1616.11     21.30 o
   5   0  10     1767.23     1794.19     23.98 o
   6   0  10      552.59      564.94      9.34 o
   7   0  10        0.48        0.31      1.82 o
   8   0  10     1653.65     1641.30     21.05 o
   9   0  10      617.36      616.28      9.85 o
  10   0  10      573.52      617.18     13.07 o
  11   0  10       18.65       21.44      4.39 o
  12   0  10      229.63      212.57      9.35 o
  13   0  10        2.72        0.00      4.03 o
  14   0  10        5.58        2.99      6.98 o
  15   0  10        3.35       -7.98      7.98 o
   1   1  10     1344.71     1397.88     11.56 o
   2   1  10     8609.36     8864.53     64.07 o
   3   1  10        5.70       12.75      1.35 o
   4   1  10      401.85      413.07      5.86 o
   5   1  10     1485.49     1379.26     12.74 o
   6   1  10      214.88      236.57      4.32 o
   7   1  10        2.43        4.43      1.54 o
   8   1  10      460.43      453.23      6.23 o
   9   1  10      717.92      702.41      7.96 o
  10   1  10       54.07       53.05      3.42 o
  11   1  10       41.65       37.03      3.31 o
  12   1  10        1.88       -2.30      3.60 o
  13   1  10       30.89       41.67      4.95 o
  14   1  10        1.51        2.90      3.80 o
  15   1  10       13.94       13.57      5.54 o
   0   2  10     4400.95     4416.01     63.08 o
   1   2  10      138.41      155.59      2.66 o
   2   2  10     5336.63     5627.57     41.71 o
   3   2  10     1226.74     1251.71     11.20 o
   4   2  10     2797.09     2949.01     23.58 o
   5   2  10        4.33        6.05      1.33 o
   6   2  10      351.07      366.17      5.42 o
   7   2  10      132.46      114.74      2.95 o
   8   2  10       68.88       78.62      3.68 o
   9   2  10      183.46      170.06      5.29 o
  10   2  10       16.14       13.38      2.59 o
  11   2  10        8.23       10.99      2.67 o
  12   2  10      432.76      407.60      8.94 o
  13   2  10        0.32       -2.93      3.48 o
  14   2  10       29.13       50.37      5.82 o
  15   2  10        3.16       -2.71      4.10 o
   1   3  10      437.89      472.41      5.69 o
   2   3  10      125.43      139.41      2.86 o
   3   3  10       59.86       76.41      3.70 o
   4   3  10      122.11      160.66      3.02 o
   5   3  10      268.95      316.01      6.41 o
   6   3  10        6.45       10.99      2.12 o
   7   3  10      422.36      424.58      8.11 o
   8   3  10      990.22      987.47     12.61 o
   9   3  10      157.47      159.31      5.32 o
  10   3  10      110.23      115.18      6.39 o
  11   3  10        9.43        0.67      2.71 o
  12   3  10       33.84       30.17      4.33 o
  13   3  10       36.72       53.19      5.14 o
  14   3  10        5.12       12.60      4.24 o
  15   3  10        0.28       -3.99      9.97 o
   0   4  10     1191.16     1223.63     17.23 o
   1   4  10      182.85      185.15      4.42 o
   2   4  10      238.99      232.19      5.28 o
   3   4  10      423.74      477.17      6.79 o
   4   4  10       44.69       44.29      2.83 o
   5   4  10      206.64      216.84      5.74 o
   6   4  10       46.45       41.22      3.21 o
   7   4  10       49.60       48.89      3.55 o
   8   4  10       97.19       94.93      9.19 o
   9   4  10        1.02        6.20      3.38 o
  10   4  10       65.00       55.42      4.66 o
  11   4  10       37.31       33.30      4.33 o
  12   4  10        7.17        8.59      3.69 o
  13   4  10        9.12        9.55      4.14 o
  14   4  10       45.11       54.81      6.66 o
   1   5  10      446.95      451.72      6.99 o
   2   5  10      106.42      113.96      3.69 o
   3   5  10      145.33      157.96      4.24 o
   4   5  10        9.54       11.45      2.33 o
   5   5  10        0.93       -1.66      2.16 o
   6   5  10       26.31       25.12      3.17 o
   7   5  10       63.77       54.47      4.07 o
   8   5  10      638.34      589.69     14.49 o
   9   5  10       63.64       78.32      5.54 o
  10   5  10        0.64        0.30      3.29 o
  11   5  10        0.04        1.91      3.55 o
  12   5  10       68.31       56.19      6.12 o
  13   5  10        4.94        3.47      4.44 o
  14   5  10        0.05        4.80      5.93 o
   0   6  10      269.93      259.28      7.69 o
   1   6  10       95.35       88.74      5.06 o
   2   6  10      375.83      353.81      7.66 o
   3   6  10       73.37       83.98      5.81 o
   4   6  10       13.93       16.39      2.87 o
   5   6  10      282.14      285.32      7.42 o
   6   6  10        5.35       -1.83      2.88 o
   7   6  10        2.99        0.93      3.38 o
   8   6  10        6.83        4.80      3.61 o
   9   6  10       55.34       52.96      6.19 o
  10   6  10       17.82        7.61      3.75 o
  11   6  10       11.41       23.59      4.80 o
  12   6  10        1.61        5.55      4.93 o
  13   6  10        6.31       10.97      9.97 o
   1   7  10       15.50       11.38      3.26 o
   2   7  10        7.29        3.70      3.44 o
   3   7  10      110.87      114.73      6.24 o
   4   7  10        0.61       -3.17      3.17 o
   5   7  10        0.20       -3.29      3.95 o
   6   7  10       35.19       38.54      6.08 o
   7   7  10       25.11       13.60      4.92 o
   8   7  10        5.38       11.87      4.45 o
   9   7  10        7.28        5.43      4.72 o
  10   7  10        0.97        1.26      4.55 o
  11   7  10       10.60       11.20      6.70 o
   0   8  10       45.97       49.45      7.66 o
   1   8  10       37.84       36.12      4.93 o
   2   8  10       55.53       55.89      6.62 o
   3   8  10        1.24        1.93      4.53 o
   4   8  10        1.81        8.94      4.65 o
   5   8  10       39.92       40.70      6.28 o
   6   8  10       31.14       26.47      6.71 o
   7   8  10       23.42       25.06      5.45 o
   8   8  10       17.43       15.71      5.15 o
   9   8  10       12.58       15.50      5.37 o
   1   9  10       32.29       34.24      6.89 o
   2   9  10        6.17       16.55      6.95 o
   3   9  10        3.38        3.92      4.91 o
   4   9  10        1.56       -0.49      5.76 o
   5   9  10       59.98       56.17      7.24 o
   6   9  10        3.41        8.87      5.06 o
   7   9  10       15.94        7.31      5.22 o
   0  10  10      129.04      135.62     16.95 o
   1  10  10        0.01        8.96      5.83 o
   2  10  10        3.98       -6.98      6.98 o
   3  10  10       35.16       40.93      7.58 o
   4  10  10        2.68        2.77      8.09 o
   5  10  10        0.00        0.06      5.93 o
   1   1  11      467.10      429.43      4.71 o
   2   1  11      405.37      398.14      4.75 o
   3   1  11     2705.95     2854.49     24.41 o
   4   1  11      424.58      428.72      5.50 o
   5   1  11      810.81      857.27      9.67 o
   6   1  11      155.87      159.75      3.74 o
   7   1  11     1010.56      911.41     10.15 o
   8   1  11      343.63      328.72      8.00 o
   9   1  11     1351.20     1281.35     12.67 o
  10   1  11      518.87      505.25      8.25 o
  11   1  11      192.40      186.49      5.53 o
  12   1  11        0.29       -1.46      2.89 o
  13   1  11       75.71       92.23     10.22 o
  14   1  11        0.42        1.97      3.80 o
  15   1  11        1.33       -4.12      4.97 o
   0   2  11      448.05      463.77     10.51 o
   1   2  11      538.72      524.76      6.75 o
   2   2  11     2873.44     3049.15     23.73 o
   3   2  11        3.84        6.07      1.69 o
   4   2  11     2225.19     2452.49     20.17 o
   5   2  11     2342.94     2291.57     19.39 o
   6   2  11     2401.63     2528.14     21.46 o
   7   2  11        0.92        0.65      1.54 o
   8   2  11      361.90      330.58      7.28 o
   9   2  11       79.71       79.66      3.93 o
  10   2  11       84.96       80.36      5.20 o
  11   2  11       35.08       29.43      3.12 o
  12   2  11       21.68       20.30      4.48 o
  13   2  11        4.61        1.83      3.37 o
  14   2  11       34.01       33.68      5.35 o
  15   2  11        2.06       -6.73      6.73 o
   1   3  11       34.33       39.78      1.26 o
   2   3  11     1347.07     1441.79     12.76 o
   3   3  11      112.46       99.41      3.34 o
   4   3  11      750.01      712.40     11.67 o
   5   3  11      106.66       88.69      3.67 o
   6   3  11        0.02        1.29      1.81 o
   7   3  11       33.78       30.14      3.91 o
   8   3  11     1163.72     1169.32     14.24 o
   9   3  11      247.78      251.47      8.62 o
  10   3  11     1321.17     1279.15     14.79 o
  11   3  11       20.87       21.81      3.56 o
  12   3  11       67.35       70.01      4.72 o
  13   3  11       27.81       35.69      7.16 o
  14   3  11        2.48        2.97      4.09 o
  15   3  11        3.00       17.95     11.97 o
   0   4  11      284.86      275.22      9.64 o
   1   4  11       70.85       73.57      3.09 o
   2   4  11        0.01       -0.84      1.64 o
   3   4  11      128.37      117.59      4.40 o
   4   4  11       45.58       46.47      2.35 o
   5   4  11      180.55      185.59      8.17 o
   6   4  11      195.92      194.14      5.62 o
   7   4  11      204.74      196.46      6.28 o
   8   4  11       76.64       74.59      7.40 o
   9   4  11      456.65      452.14     13.82 o
  10   4  11       37.99       36.66      5.56 o
  11   4  11        0.03       -0.67      3.09 o
  12   4  11        4.45        0.46      3.73 o
  13   4  11        0.08       -3.75      3.75 o
  14   4  11        0.22       -0.06      4.55 o
   1   5  11      106.13      114.94      5.35 o
   2   5  11       60.45       71.73      4.31 o
   3   5  11      111.88      131.11      3.86 o
   4   5  11     1002.81      989.41     13.75 o
   5   5  11      245.61      228.41      6.33 o
   6   5  11      215.60      207.19      8.65 o
   7   5  11       61.80       60.92      4.20 o
   8   5  11       18.43       32.73      5.47 o
   9   5  11        0.13       -2.99      3.45 o
  10   5  11      112.07      119.09      8.52 o
  11   5  11       81.50       87.00      5.93 o
  12   5  11        0.01        0.29      4.76 o
  13   5  11        4.70        2.66      4.26 o
  14   5  11        1.11        6.92      7.51 o
   0   6  11        0.03       -2.76      2.76 o
   1   6  11      144.57      140.78      4.12 o
   2   6  11      389.12      377.04      7.07 o
   3   6  11      506.54      524.31      9.76 o
   4   6  11       14.17        7.97      2.75 o
   5   6  11       17.08       20.20      3.21 o
   6   6  11        4.19        4.91      4.20 o
   7   6  11        4.63        2.85      3.38 o
   8   6  11       11.12        8.38      3.90 o
   9   6  11      152.36      175.62      7.39 o
  10   6  11       25.89       26.24      4.48 o
  11   6  11       87.62      102.42      6.68 o
  12   6  11      112.45      146.83      7.73 o
   1   7  11      375.90      346.43      9.90 o
   2   7  11       66.23       65.63      5.31 o
   3   7  11       46.21       43.23      4.72 o
   4   7  11        0.50        3.86      3.60 o
   5   7  11        0.11       -0.10      3.95 o
   6   7  11      107.89      102.72      7.82 o
   7   7  11        0.85       -4.13      4.22 o
   8   7  11       13.99       20.03      5.70 o
   9   7  11       19.18       21.50      5.35 o
  10   7  11       45.39       60.49      7.63 o
  11   7  11       35.00       43.58      8.02 o
   0   8  11       39.54       55.78      8.09 o
   1   8  11       38.16       63.05      5.78 o
   2   8  11        0.15       -3.80      3.80 o
   3   8  11       65.06       65.20      6.66 o
   4   8  11        2.24        3.32      4.86 o
   5   8  11        9.30        9.25      4.92 o
   6   8  11        0.00        0.76      4.53 o
   7   8  11       53.81       54.20      7.03 o
   8   8  11        3.61        3.70      4.67 o
   9   8  11        5.57        4.75      4.99 o
   1   9  11        0.72       -1.72      5.35 o
   2   9  11      185.82      221.20     13.74 o
   3   9  11       11.18        5.08      5.49 o
   4   9  11       48.85       66.01      7.58 o
   5   9  11        0.21        1.33      7.68 o
   6   9  11        1.10       -4.55      4.55 o
   7   9  11        7.52        1.64      9.02 o
   0  10  11       55.48       69.81     14.96 o
   1  10  11        5.61        6.54      5.70 o
   2  10  11       21.52       19.69     16.45 o
   3  10  11        4.98        3.99     11.97 o
   4  10  11       44.46       52.17     15.46 o
   5  10  11        0.03       -7.98      9.97 o
   0   0  12     2275.46     2315.53     49.86 o
   1   0  12       30.83       26.44      2.05 o
   2   0  12      122.23      126.31      4.10 o
   3   0  12      827.13      817.22     16.22 o
   4   0  12    10670.81    11187.65    123.97 o
   5   0  12       10.39        6.98      2.30 o
   6   0  12       35.52       32.02      4.26 o
   7   0  12     2271.21     2139.99     29.36 o
   8   0  12      438.01      434.31     10.55 o
   9   0  12      406.80      389.24     10.50 o
  10   0  12      330.65      309.17      8.17 o
  11   0  12      268.70      260.64     11.62 o
  12   0  12      189.39      155.84      9.50 o
  13   0  12       42.33       40.46      6.48 o
  14   0  12        6.11       -4.99      6.98 o
  15   0  12       58.35       66.81     12.96 o
   1   1  12      947.09      991.53      9.44 o
   2   1  12     7376.90     7636.17     60.37 o
   3   1  12     8159.19     8551.34     67.64 o
   4   1  12       32.04       32.28      1.95 o
   5   1  12       90.67      106.63      3.32 o
   6   1  12      282.41      288.95      4.96 o
   7   1  12      167.03      190.86      4.36 o
   8   1  12        0.02        3.19      2.16 o
   9   1  12       33.75       41.26      3.80 o
  10   1  12      258.87      270.02      6.27 o
  11   1  12        3.14        3.39      2.55 o
  12   1  12       74.27       80.50      4.99 o
  13   1  12       22.24       19.25      6.05 o
  14   1  12        0.74       -1.60      3.71 o
  15   1  12        7.16        6.84      5.12 o
   0   2  12      186.84      217.84      6.95 o
   1   2  12     2683.40     2816.55     26.40 o
   2   2  12     3193.79     3296.36     25.56 o
   3   2  12     3946.84     4114.03     31.61 o
   4   2  12       33.92       30.10      1.75 o
   5   2  12       14.42        7.62      1.52 o
   6   2  12       41.34       56.43      3.15 o
   7   2  12      211.54      226.30      4.72 o
   8   2  12     1400.80     1331.25     15.29 o
   9   2  12       74.17       79.69      4.01 o
  10   2  12      293.41      297.26      7.10 o
  11   2  12       68.90       74.93      4.02 o
  12   2  12        7.16        7.31      3.15 o
  13   2  12        0.30       -1.92      3.38 o
  14   2  12        0.04       -0.19      3.75 o
  15   2  12       15.49       15.34      5.70 o
   1   3  12       50.14       32.52      1.56 o
   2   3  12      566.72      552.96      7.36 o
   3   3  12       81.40       70.23      2.62 o
   4   3  12      801.78      921.79     10.37 o
   5   3  12       49.60       46.82      2.42 o
   6   3  12       25.20       24.67      2.75 o
   7   3  12      657.04      641.43     10.51 o
   8   3  12      279.13      288.08      8.05 o
   9   3  12      229.71      244.55      6.36 o
  10   3  12       39.80       63.31      4.21 o
  11   3  12        1.13       -2.62      2.67 o
  12   3  12        2.26        4.58      2.98 o
  13   3  12       22.93       29.29      4.81 o
  14   3  12        2.76        7.26      5.35 o
  15   3  12        0.08       -1.99      9.97 o
   0   4  12      880.52      841.87     12.94 o
   1   4  12       12.64        9.41      1.04 o
   2   4  12       27.94       33.18      2.11 o
   3   4  12       32.46       27.61      2.70 o
   4   4  12       12.86       20.80      2.21 o
   5   4  12      153.26      160.80      5.08 o
   6   4  12      230.06      220.15      6.20 o
   7   4  12        9.50       11.63      2.80 o
   8   4  12        1.45        1.38      2.63 o
   9   4  12       66.87       62.69      6.91 o
  10   4  12       12.04       14.43      3.61 o
  11   4  12       24.30       20.67      4.06 o
  12   4  12        2.04       -1.18      3.61 o
  13   4  12        6.80        6.58      4.15 o
  14   4  12       25.66       27.74      5.95 o
   1   5  12     1403.02     1378.15     14.19 o
   2   5  12        0.52       -1.10      1.57 o
   3   5  12        0.68        2.03      1.82 o
   4   5  12       50.20       46.49      3.35 o
   5   5  12        2.98        7.73      2.68 o
   6   5  12      205.48      217.19      6.51 o
   7   5  12       32.42       33.70      3.67 o
   8   5  12        0.02        3.98      3.74 o
   9   5  12        6.50        2.88      3.61 o
  10   5  12       34.01       39.64      4.41 o
  11   5  12       93.26      111.68      6.45 o
  12   5  12        3.43        7.39      4.07 o
  13   5  12       44.65       43.63      7.34 o
  14   5  12        9.80       11.88     15.46 o
   0   6  12      407.55      379.77     12.92 o
   1   6  12       37.76       47.32      3.81 o
   2   6  12       37.08       46.24      3.69 o
   3   6  12       40.03       32.31      4.18 o
   4   6  12       15.80       11.51      2.92 o
   5   6  12        9.82        7.74      2.80 o
   6   6  12      178.59      159.13      6.92 o
   7   6  12       38.95       40.36      4.80 o
   8   6  12       16.46       13.46      4.04 o
   9   6  12       17.89       13.09      4.48 o
  10   6  12       33.76       47.13      5.83 o
  11   6  12       56.19       77.05      7.19 o
  12   6  12        3.44       12.59      6.45 o
   1   7  12      138.36      135.60      6.79 o
   2   7  12      189.57      200.63      8.00 o
   3   7  12       29.32       22.54      5.61 o
   4   7  12       39.94       41.11      5.76 o
   5   7  12      224.26      201.94      9.90 o
   6   7  12        0.02        3.16      4.22 o
   7   7  12       10.38        6.54      4.97 o
   8   7  12        6.78        7.59      7.61 o
   9   7  12       54.44       61.93      6.72 o
  10   7  12       17.05       19.98      5.65 o
  11   7  12        3.11        1.54      7.66 o
   0   8  12        0.02        7.10     10.47 o
   1   8  12      161.01      162.14     10.94 o
   2   8  12      103.29      109.59      6.87 o
   3   8  12        6.66        7.19      4.22 o
   4   8  12       25.12       31.47      5.83 o
   5   8  12        6.77        8.12      5.37 o
   6   8  12        0.01       -4.14      4.90 o
   7   8  12       35.63       38.71      6.86 o
   8   8  12        7.18        6.79      5.10 o
   9   8  12        4.08        5.65      6.28 o
   1   9  12        0.02        2.83      7.25 o
   2   9  12       71.69       68.28      9.80 o
   3   9  12        3.12        0.59      5.12 o
   4   9  12       11.41        8.85      5.93 o
   5   9  12       10.56       13.08      6.08 o
   6   9  12        2.87        6.55      9.06 o
   7   9  12        0.15        4.70      7.38 o
   0  10  12        9.70       25.93     10.97 o
   1  10  12        0.28       -1.26      5.34 o
   2  10  12       17.10        9.97     11.97 o
   3  10  12       22.16       20.94     12.96 o
   4  10  12        0.42       -9.97     10.97 o
   1   1  13     4634.94     4601.19     35.71 o
   2   1  13     1285.70     1462.39     13.79 o
   3   1  13       99.58      112.44      3.16 o
   4   1  13       92.49      122.25      3.39 o
   5   1  13     1027.89     1027.38     12.73 o
   6   1  13       20.49       23.84      1.89 o
   7   1  13      258.89      290.94      5.36 o
   8   1  13      746.14      739.56      9.44 o
   9   1  13       20.15       20.67      3.18 o
  10   1  13        2.89       12.37      3.10 o
  11   1  13       43.39       46.53      3.53 o
  12   1  13       19.57       19.78      3.46 o
  13   1  13       29.80       24.78      4.60 o
  14   1  13        1.34        0.54      3.87 o
  15   1  13       12.53        7.32      5.12 o
   0   2  13      616.06      608.64     13.34 o
   1   2  13       99.85       80.62      3.44 o
   2   2  13     1202.41     1226.37     10.88 o
   3   2  13      512.36      536.49      6.14 o
   4   2  13        5.39        3.27      1.25 o
   5   2  13        1.08        0.48      1.33 o
   6   2  13     2372.76     2421.31     35.23 o
   7   2  13     1000.51     1005.36     11.03 o
   8   2  13     1236.88     1203.34     14.34 o
   9   2  13      630.87      577.28      9.51 o
  10   2  13        5.00        4.18      3.12 o
  11   2  13      118.95      111.96      4.65 o
  12   2  13       35.65       33.99      3.81 o
  13   2  13        0.65        1.98      3.44 o
  14   2  13       43.92       39.80      5.42 o
  15   2  13        4.68        7.10      5.70 o
   1   3  13        0.32       -0.36      1.69 o
   2   3  13       93.46      110.72      2.91 o
   3   3  13        5.17        4.15      1.66 o
   4   3  13        4.93        9.07      1.70 o
   5   3  13      825.43      806.28     10.34 o
   6   3  13       56.45       56.69      4.07 o
   7   3  13       63.47       54.42      4.76 o
   8   3  13      551.86      550.68      9.14 o
   9   3  13        0.67       -3.05      3.05 o
  10   3  13       60.82       55.38      3.97 o
  11   3  13        3.47        7.22      3.00 o
  12   3  13       49.75       47.14      4.30 o
  13   3  13        9.02       15.98      3.49 o
  14   3  13        5.84        6.09      5.54 o
  15   3  13       14.95       22.94     11.97 o
   0   4  13      211.03      215.51      4.92 o
   1   4  13      455.89      446.50      5.09 o
   2   4  13      583.52      597.08      7.05 o
   3   4  13       16.07       16.03      2.16 o
   4   4  13       31.15       34.66      2.31 o
   5   4  13      326.72      324.84      9.60 o
   6   4  13      484.90      488.87      9.11 o
   7   4  13      199.65      200.86      6.92 o
   8   4  13      202.54      219.41      6.78 o
   9   4  13       43.30       29.05      4.61 o
  10   4  13      205.15      207.85      8.42 o
  11   4  13        1.12        3.76      3.56 o
  12   4  13       51.77       49.96      5.59 o
  13   4  13        0.19        1.81      3.91 o
  14   4  13       23.51       18.80      5.82 o
   1   5  13       13.68       24.05      1.94 o
   2   5  13      104.94      102.33      3.74 o
   3   5  13       23.74       24.44      2.31 o
   4   5  13       73.03       61.99      3.80 o
   5   5  13       98.06      111.72      4.76 o
   6   5  13      119.02      117.46      6.36 o
   7   5  13       58.97       77.47      4.66 o
   8   5  13       17.89       14.46      5.18 o
   9   5  13        6.20        2.84      3.50 o
  10   5  13       24.37       32.62      5.06 o
  11   5  13       67.32       72.79      5.73 o
  12   5  13        0.36        4.99      4.06 o
  13   5  13       12.96       17.67      5.73 o
   0   6  13     1111.31     1071.21     22.98 o
   1   6  13      168.01      174.84      7.85 o
   2   6  13       45.88       46.61      4.85 o
   3   6  13        4.40        7.17      3.30 o
   4   6  13      196.70      183.00      7.41 o
   5   6  13       98.28       90.02      5.69 o
   6   6  13      416.75      425.83     10.99 o
   7   6  13       48.92       43.49      6.72 o
   8   6  13       30.56       36.11      5.83 o
   9   6  13        0.05       -3.16      4.22 o
  10   6  13       12.15       15.59      4.95 o
  11   6  13        0.00        3.86      4.76 o
  12   6  13      180.35      238.40     15.29 o
   1   7  13      140.58      159.75      7.43 o
   2   7  13       36.93       46.13      4.95 o
   3   7  13       22.84       16.11      4.02 o
   4   7  13        0.08       -2.79      3.54 o
   5   7  13        0.95       -3.89      4.10 o
   6   7  13       92.12      107.69      8.24 o
   7   7  13       35.77       48.66      6.86 o
   8   7  13       90.98       85.70     11.27 o
   9   7  13        0.92        1.54      4.34 o
  10   7  13       54.90       45.62      6.39 o
   0   8  13      392.11      416.35     17.63 o
   1   8  13       12.38       21.36      5.70 o
   2   8  13      185.30      177.75      9.50 o
   3   8  13        0.00        3.09      3.90 o
   4   8  13       30.89       28.63      6.08 o
   5   8  13        1.85        3.09      4.91 o
   6   8  13        1.19        3.41      5.12 o
   7   8  13        0.01        3.95      5.24 o
   8   8  13        3.62        3.60      5.73 o
   9   8  13        0.19        4.90      6.28 o
   1   9  13        7.73        4.13      5.54 o
   2   9  13       29.79       19.55      8.09 o
   3   9  13       29.01       39.04      6.66 o
   4   9  13        0.19        0.23      5.24 o
   5   9  13       10.18       14.12      6.12 o
   6   9  13        4.46       -5.54      5.54 o
   7   9  13        0.10        3.99      9.97 o
   1  10  13       16.01       10.97     12.96 o
   2  10  13       22.62       54.85     14.96 o
   3  10  13       10.11       16.95     12.96 o
   0   0  14     2533.22     2435.20     52.85 o
   1   0  14     5755.96     5908.06     67.35 o
   2   0  14      901.07      955.65     14.15 o
   3   0  14     2893.64     2856.04    100.13 o
   4   0  14     5154.71     5301.35    150.39 o
   5   0  14      537.34      569.77     12.37 o
   6   0  14      181.22      179.91      6.28 o
   7   0  14      384.98      395.97      9.79 o
   8   0  14      110.64      105.07      5.76 o
   9   0  14      286.58      287.58     15.66 o
  10   0  14      184.41      203.74     10.88 o
  11   0  14        0.79        0.23      4.54 o
  12   0  14       83.49       83.28     22.94 o
  13   0  14        3.17       -0.60      5.25 o
  14   0  14       11.50        5.48      5.64 o
  15   0  14       11.86        3.99      8.97 o
   1   1  14      600.58      596.32      7.66 o
   2   1  14       49.09       66.65      2.70 o
   3   1  14        5.48       13.16      1.53 o
   4   1  14      871.92      920.62     10.40 o
   5   1  14      367.88      413.59      8.51 o
   6   1  14      617.06      635.43      8.71 o
   7   1  14      637.56      609.17      8.06 o
   8   1  14        1.07        3.29      2.31 o
   9   1  14     1541.48     1482.48     16.95 o
  10   1  14     1985.01     1926.30     20.96 o
  11   1  14      243.24      233.61      6.11 o
  12   1  14       18.13       24.43      3.73 o
  13   1  14        0.02       -3.74      3.74 o
  14   1  14        0.09        4.41      4.53 o
  15   1  14        4.57        8.60      5.12 o
   0   2  14     6593.10     6411.21     90.59 o
   1   2  14     1380.29     1329.85     16.53 o
   2   2  14     1894.92     1882.81     17.45 o
   3   2  14       96.41       75.03      2.86 o
   4   2  14      417.40      432.42      5.74 o
   5   2  14      743.24      742.09      8.47 o
   6   2  14      244.58      258.18      5.94 o
   7   2  14      100.52       94.73      3.81 o
   8   2  14      127.24      148.55      5.03 o
   9   2  14        2.81       17.28      3.00 o
  10   2  14      538.43      557.59      9.86 o
  11   2  14      178.20      169.76      5.46 o
  12   2  14        0.45       -2.79      2.79 o
  13   2  14        1.51        5.57      3.84 o
  14   2  14        4.97       -4.09      4.09 o
  15   2  14        0.54       -8.97     10.97 o
   1   3  14     2011.81     1942.35     22.97 o
   2   3  14        6.88       13.30      1.23 o
   3   3  14       13.99       11.12      2.92 o
   4   3  14        7.69        6.70      1.70 o
   5   3  14       37.56       49.63      2.70 o
   6   3  14       52.61       68.47      4.06 o
   7   3  14       17.31       22.42      3.20 o
   8   3  14        4.73        6.34      2.34 o
   9   3  14       26.45       25.18      3.25 o
  10   3  14      265.51      253.07      6.82 o
  11   3  14       37.96       47.30      4.16 o
  12   3  14        0.64       -1.12      2.95 o
  13   3  14        9.28        8.69      3.62 o
  14   3  14        8.72        2.99      5.35 o
   0   4  14       25.84       28.63      4.06 o
   1   4  14        5.27        6.87      2.70 o
   2   4  14      208.06      209.12      4.48 o
   3   4  14       25.49       20.72      2.08 o
   4   4  14        0.02        2.21      2.30 o
   5   4  14       25.49       34.46      3.24 o
   6   4  14       60.73       61.86      3.88 o
   7   4  14       58.28       55.30      4.05 o
   8   4  14        5.70        3.98      2.75 o
   9   4  14        5.15        6.64      2.93 o
  10   4  14      107.01      113.45      6.76 o
  11   4  14        5.38        3.60      3.53 o
  12   4  14        1.26        6.10      3.88 o
  13   4  14       12.55       12.07      4.33 o
  14   4  14       58.39       84.44      7.63 o
   1   5  14       32.37       31.43      3.36 o
   2   5  14      306.44      283.07      6.68 o
   3   5  14        7.32        6.93      2.00 o
   4   5  14        0.96       -2.12      2.12 o
   5   5  14       41.11       37.76      3.50 o
   6   5  14       20.20       15.38      3.25 o
   7   5  14       23.06       17.20      3.33 o
   8   5  14        8.40        6.26      3.54 o
   9   5  14        5.95        8.15      3.75 o
  10   5  14       19.59       18.69      6.05 o
  11   5  14        7.99       19.25      4.18 o
  12   5  14        3.79        4.27      4.15 o
  13   5  14      104.30      136.35     10.51 o
   0   6  14      292.71      272.85     11.74 o
   1   6  14        1.23        2.39      2.80 o
   2   6  14       58.92       54.17      5.10 o
   3   6  14        3.20        2.13      3.30 o
   4   6  14      162.92      152.64      6.91 o
   5   6  14        0.00       -1.23      3.21 o
   6   6  14      144.13      122.12      6.66 o
   7   6  14       16.58       10.21      4.45 o
   8   6  14       54.34       52.98      6.86 o
   9   6  14       20.18       17.44      5.70 o
  10   6  14        0.25        5.65      4.40 o
  11   6  14        1.27        8.60      5.03 o
  12   6  14        2.15        4.03      8.09 o
   1   7  14      421.42      422.84     11.14 o
   2   7  14      183.86      187.42      8.00 o
   3   7  14        3.71       -3.54      3.54 o
   4   7  14       65.97       59.39      5.54 o
   5   7  14      275.30      273.21     11.51 o
   6   7  14       19.31       29.29      5.93 o
   7   7  14       14.63       12.17      4.97 o
   8   7  14       16.66       18.65      5.70 o
   9   7  14        0.77       -1.54      4.96 o
  10   7  14       27.36       46.80      6.66 o
   0   8  14       84.29       97.35      9.87 o
   1   8  14      189.91      168.38      9.93 o
   2   8  14        3.61        5.94      4.31 o
   3   8  14        2.76        6.48      4.31 o
   4   8  14       28.78       18.93      8.00 o
   5   8  14        3.31        3.73      4.82 o
   6   8  14       36.80       27.71      6.30 o
   7   8  14        5.27        4.72      5.24 o
   8   8  14        0.59        0.69      5.28 o
   9   8  14        0.01       -6.98      9.97 o
   1   9  14       34.66       37.26      7.09 o
   2   9  14        0.52        4.79      7.98 o
   3   9  14       16.00       18.51      9.97 o
   4   9  14        3.38        6.14      5.49 o
   5   9  14        4.24        4.83      5.49 o
   6   9  14        0.00       -3.52      6.67 o
   7   9  14        2.75        2.99     10.97 o
   1  10  14       18.58       16.95     12.96 o
   2  10  14        4.03      -10.97     10.97 o
   3  10  14        0.11       12.96     12.96 o
   1   1  15      167.43      161.15      3.32 o
   2   1  15      266.00      242.69      4.33 o
   3   1  15     1217.73     1310.39     13.17 o
   4   1  15      813.02      889.56     10.27 o
   5   1  15     1504.71     1505.54     15.44 o
   6   1  15      339.93      322.12      6.75 o
   7   1  15        9.16       11.40      2.15 o
   8   1  15       14.14       13.49      2.56 o
   9   1  15     1561.08     1493.59     18.81 o
  10   1  15       50.91       66.42      7.52 o
  11   1  15       95.33      106.03      5.03 o
  12   1  15        4.64        3.03      3.30 o
  13   1  15       51.17       67.65      5.72 o
  14   1  15        4.21        4.99      4.78 o
  15   1  15        0.02       -5.51      5.51 o
   0   2  15       11.14       12.12      2.82 o
   1   2  15       46.55       53.54      6.19 o
   2   2  15        3.74        4.95      1.25 o
   3   2  15       13.07       11.91      1.62 o
   4   2  15      198.46      190.73      4.16 o
   5   2  15       55.53       53.96      3.15 o
   6   2  15      155.65      150.99      3.94 o
   7   2  15      304.04      300.75      7.07 o
   8   2  15        1.36        4.73      2.97 o
   9   2  15     1112.46     1106.95     14.21 o
  10   2  15       37.35       47.83      3.81 o
  11   2  15       47.46       45.33      3.90 o
  12   2  15        3.30        5.17      2.93 o
  13   2  15        8.90       12.40      4.02 o
  14   2  15       38.58       29.71      5.27 o
  15   2  15        0.32       -4.93      5.96 o
   1   3  15      784.63      762.38     11.72 o
   2   3  15      349.65      379.95      5.73 o
   3   3  15      213.08      236.36      5.47 o
   4   3  15     1683.36     1729.75     18.12 o
   5   3  15      194.52      199.94      4.76 o
   6   3  15      498.06      497.40      8.89 o
   7   3  15     1179.31     1234.70     14.57 o
   8   3  15        0.62        1.09      2.17 o
   9   3  15        3.43        1.62      2.41 o
  10   3  15        0.00       -1.69      2.56 o
  11   3  15       38.03       46.34      4.63 o
  12   3  15        0.09       -2.98      2.98 o
  13   3  15       20.77       22.17      4.64 o
  14   3  15        0.57       -4.39      4.97 o
   0   4  15       17.47       10.15      3.83 o
   1   4  15        7.76        8.84      2.47 o
   2   4  15      170.02      173.68      4.15 o
   3   4  15        0.17        2.86      1.59 o
   4   4  15      126.51      130.97      3.87 o
   5   4  15      349.98      354.59      7.56 o
   6   4  15      460.58      454.63      9.06 o
   7   4  15       11.25       14.33      3.08 o
   8   4  15      120.92      111.66      5.24 o
   9   4  15        1.15       -2.11      2.89 o
  10   4  15        3.18        0.73      3.61 o
  11   4  15        1.46       -3.61      3.61 o
  12   4  15       31.85       34.50      4.86 o
  13   4  15       30.60       22.63      4.81 o
  14   4  15       14.41       19.12      6.70 o
   1   5  15      139.77      145.66      6.50 o
   2   5  15       57.09       65.79      3.89 o
   3   5  15       52.09       47.02      4.31 o
   4   5  15        9.74        9.57      3.17 o
   5   5  15       57.53       59.91      4.95 o
   6   5  15        1.35        0.61      3.21 o
   7   5  15       78.51       83.89      5.65 o
   8   5  15      134.65      129.97      8.16 o
   9   5  15        0.27        2.48      4.53 o
  10   5  15        0.62       -2.64      4.70 o
  11   5  15        2.74        7.34      6.48 o
  12   5  15       23.46       31.82      5.95 o
  13   5  15       56.92       79.78     10.91 o
   0   6  15     1500.64     1442.14     28.95 o
   1   6  15      669.60      684.43     14.23 o
   2   6  15      403.20      388.17     11.80 o
   3   6  15      139.26      140.61      9.36 o
   4   6  15        1.50        3.80      3.44 o
   5   6  15      121.98      111.42      7.20 o
   6   6  15       40.45       45.38      5.15 o
   7   6  15       53.79       47.16      6.28 o
   8   6  15      101.69      107.18      8.81 o
   9   6  15      139.16      154.48     11.54 o
  10   6  15       20.79       24.37      6.45 o
  11   6  15      105.89      134.24     11.98 o
  12   6  15       54.81       62.15     10.58 o
   1   7  15      453.91      468.99     11.85 o
   2   7  15       26.73       13.95      4.13 o
   3   7  15        1.60        2.21      3.67 o
   4   7  15       25.35       26.24      5.81 o
   5   7  15       11.15        1.53      6.22 o
   6   7  15       12.90        7.69      4.91 o
   7   7  15        1.44        1.76      5.11 o
   8   7  15        2.39       -4.35      4.35 o
   9   7  15        0.41        2.70      5.56 o
  10   7  15       22.48       30.99      7.48 o
   0   8  15       63.22       83.34      9.80 o
   1   8  15        6.18        1.91      4.97 o
   2   8  15        1.38        1.18      4.25 o
   3   8  15      317.59      333.03     10.92 o
   4   8  15        5.58        2.84      5.14 o
   5   8  15        1.69        9.11      5.35 o
   6   8  15       15.92        8.38      5.70 o
   7   8  15       10.44       10.74      6.12 o
   8   8  15        7.07        9.34     12.47 o
   1   9  15        6.14       11.59      5.15 o
   2   9  15        9.11       15.50      7.66 o
   3   9  15        1.62       -4.72      6.67 o
   4   9  15        3.42        6.28      5.70 o
   5   9  15        2.86        7.44      5.93 o
   6   9  15        7.88       15.46      7.76 o
   7   9  15        0.02       -4.99      9.97 o
   1  10  15        7.21        3.99     11.97 o
   2  10  15        0.16        0.00     11.97 o
   3  10  15        0.29      -10.97     10.97 o
   0   0  16     1163.40     1188.68     30.91 o
   1   0  16        6.44        8.87      2.84 o
   2   0  16     6175.27     6372.24     72.90 o
   3   0  16      916.31     1011.92     21.80 o
   4   0  16      270.05      270.16     19.45 o
   5   0  16      239.49      214.28      6.70 o
   6   0  16      139.29      133.90      5.70 o
   7   0  16      226.62      221.49      7.85 o
   8   0  16     1364.07     1343.22     21.68 o
   9   0  16     1917.34     1785.10     27.64 o
  10   0  16      632.11      641.59     17.97 o
  11   0  16      388.41      394.81     14.44 o
  12   0  16       52.05       54.67      7.48 o
  13   0  16       19.51       15.02      7.48 o
  14   0  16       66.31       84.62      9.17 o
  15   0  16        0.98       -3.99      7.98 o
   1   1  16      399.19      394.44      5.64 o
   2   1  16     1434.29     1553.38     15.05 o
   3   1  16     3531.88     3565.63     30.77 o
   4   1  16      312.80      384.27      6.18 o
   5   1  16      296.26      292.80      5.58 o
   6   1  16        1.39       -0.76      1.36 o
   7   1  16       44.11       49.16      3.12 o
   8   1  16       38.16       41.08      3.29 o
   9   1  16       14.66       15.71      3.28 o
  10   1  16        0.41        2.87      3.05 o
  11   1  16        3.13       -1.28      3.32 o
  12   1  16        5.20        2.07      3.58 o
  13   1  16        3.47       -0.03      4.17 o
  14   1  16        0.14        2.15      4.78 o
  15   1  16        5.73        6.93     10.47 o
   0   2  16        0.05        2.85      2.39 o
   1   2  16      746.03      766.17     11.54 o
   2   2  16      262.93      242.51      4.31 o
   3   2  16      307.61      316.07      5.29 o
   4   2  16     2436.81     2484.77     22.91 o
   5   2  16        2.14        2.19      1.53 o
   6   2  16       47.15       54.59      2.92 o
   7   2  16      158.56      151.37      4.68 o
   8   2  16       12.88       11.13      2.60 o
   9   2  16     1054.85     1056.57     13.85 o
  10   2  16       65.28       65.86      4.13 o
  11   2  16      295.74      282.84      7.50 o
  12   2  16       14.08        7.96      3.15 o
  13   2  16        0.10        0.80      3.71 o
  14   2  16        6.25        6.26      4.40 o
  15   2  16        3.55        2.99      9.97 o
   1   3  16      204.25      223.58      6.16 o
   2   3  16      108.51       98.02      3.08 o
   3   3  16        1.98        2.72      1.77 o
   4   3  16      152.14      158.99      4.05 o
   5   3  16      234.53      237.48      5.17 o
   6   3  16       57.64       53.39      3.08 o
   7   3  16      153.84      170.04      5.21 o
   8   3  16       27.21       24.08      2.99 o
   9   3  16      101.41       94.08      5.02 o
  10   3  16       80.61       87.00      6.17 o
  11   3  16       96.53       87.25      5.43 o
  12   3  16       12.82        8.36      3.79 o
  13   3  16        3.40        3.81      3.98 o
  14   3  16        4.18       -1.22      6.48 o
   0   4  16      683.33      678.11     16.29 o
   1   4  16       40.82       31.41      3.10 o
   2   4  16      123.75      133.75      4.75 o
   3   4  16       17.15       14.73      2.09 o
   4   4  16        0.10        1.44      1.79 o
   5   4  16      162.13      163.04      7.33 o
   6   4  16        1.48        1.06      2.43 o
   7   4  16       52.03       62.04      5.01 o
   8   4  16        3.13        1.53      2.98 o
   9   4  16        0.87        0.64      3.02 o
  10   4  16       11.25       11.90      4.05 o
  11   4  16       52.11       54.07      5.95 o
  12   4  16       54.63       62.94      5.52 o
  13   4  16        8.58        3.20      4.41 o
  14   4  16        0.24        3.49      7.76 o
   1   5  16      508.80      513.09     10.48 o
   2   5  16      228.99      234.57      7.30 o
   3   5  16        0.00       -1.11      2.57 o
   4   5  16       33.41       42.16      5.33 o
   5   5  16       53.64       48.45      4.72 o
   6   5  16       45.23       61.63      5.31 o
   7   5  16      109.70      100.52      6.08 o
   8   5  16       19.76       20.93      8.23 o
   9   5  16       11.96        7.98      4.82 o
  10   5  16       86.47      105.48      8.29 o
  11   5  16       26.80       37.01      8.72 o
  12   5  16        3.31       -0.70      4.64 o
  13   5  16       36.04       39.37      9.50 o
   0   6  16      184.16      200.16     11.97 o
   1   6  16      297.31      325.67      8.10 o
   2   6  16      218.46      206.81      7.90 o
   3   6  16      208.89      190.09      7.92 o
   4   6  16       67.00       66.32      5.39 o
   5   6  16       59.37       75.88      5.77 o
   6   6  16        9.23        4.89      3.80 o
   7   6  16        4.69       -3.79      4.10 o
   8   6  16        3.70        2.35      6.73 o
   9   6  16        6.73        6.83      5.28 o
  10   6  16        3.53        3.35      6.43 o
  11   6  16        4.58        5.64      7.73 o
   1   7  16       26.63       39.12      4.95 o
   2   7  16       72.37       47.45      6.76 o
   3   7  16        6.57        6.44      4.02 o
   4   7  16       77.12       87.47      8.35 o
   5   7  16      120.92      113.76      7.10 o
   6   7  16        0.50       -2.96      6.10 o
   7   7  16        1.42        1.74      4.65 o
   8   7  16       15.73       14.27      5.70 o
   9   7  16        7.05        7.87      5.56 o
  10   7  16       15.92       25.89      9.50 o
   0   8  16      229.60      194.46     13.03 o
   1   8  16        3.14       -1.27      4.56 o
   2   8  16        8.36        3.58      4.31 o
   3   8  16       13.13       12.10      4.72 o
   4   8  16        6.06        4.74      6.99 o
   5   8  16       33.25       30.72      9.92 o
   6   8  16       76.74       75.77      8.29 o
   7   8  16        0.09       -4.92      4.92 o
   8   8  16        1.17        5.71      8.48 o
   1   9  16      105.08      100.14      8.07 o
   2   9  16        6.47        5.98     10.97 o
   3   9  16        0.05        4.19      6.95 o
   4   9  16        6.53       14.29      6.33 o
   5   9  16        6.67       19.32      8.37 o
   6   9  16       20.27       17.95     10.97 o
   1  10  16       18.56       16.95     12.96 o
   2  10  16        5.85       11.97     12.96 o
   1   1  17     1255.73     1187.17     12.19 o
   2   1  17      121.40      114.25      3.49 o
   3   1  17      848.37      859.92     10.01 o
   4   1  17      458.02      458.61      7.00 o
   5   1  17       45.25       37.10      2.43 o
   6   1  17      144.94      145.74      4.27 o
   7   1  17      234.19      208.92      5.39 o
   8   1  17      217.78      237.32      6.00 o
   9   1  17      510.09      473.59      9.51 o
  10   1  17      116.72      122.14      5.43 o
  11   1  17        8.43        7.72      3.60 o
  12   1  17        2.65        1.19      3.60 o
  13   1  17        5.24        6.81      3.84 o
  14   1  17        0.11       -3.66      5.80 o
  15   1  17        1.42       -6.10      6.48 o
   0   2  17      663.69      674.05     15.46 o
   1   2  17      432.18      496.85      9.17 o
   2   2  17        0.95        5.96      1.33 o
   3   2  17      626.68      612.37      7.91 o
   4   2  17      629.50      586.04     11.97 o
   5   2  17      289.17      283.73      5.54 o
   6   2  17       33.16       30.87      2.60 o
   7   2  17      277.34      275.57      6.82 o
   8   2  17       84.92       77.07      4.56 o
   9   2  17      170.31      184.69      6.84 o
  10   2  17       11.42        9.70      3.10 o
  11   2  17       41.80       37.51      3.81 o
  12   2  17        6.02        2.23      2.98 o
  13   2  17        0.05       -1.04      4.33 o
  14   2  17        6.20       -0.50      6.35 o
   1   3  17      317.02      294.88      8.06 o
   2   3  17      189.82      188.89      5.34 o
   3   3  17      259.28      258.85      6.02 o
   4   3  17       61.10       54.56      3.38 o
   5   3  17      450.65      394.49      6.81 o
   6   3  17       29.53       22.35      2.59 o
   7   3  17      262.31      277.80      6.25 o
   8   3  17       22.90       32.51      3.17 o
   9   3  17       22.51       24.90      4.39 o
  10   3  17        2.23        0.05      3.99 o
  11   3  17       92.52       92.69      6.57 o
  12   3  17       34.51       38.55      4.78 o
  13   3  17       14.93       21.56      5.65 o
  14   3  17        0.01       -3.69      6.98 o
   0   4  17       57.79       48.13      5.51 o
   1   4  17        1.14        1.22      2.42 o
   2   4  17      203.45      221.37      6.02 o
   3   4  17       14.58       16.73      2.75 o
   4   4  17       88.91       86.62      5.33 o
   5   4  17       32.83       28.20      3.02 o
   6   4  17      547.22      499.33      9.66 o
   7   4  17       85.77       98.98      4.93 o
   8   4  17      108.49      103.76      5.15 o
   9   4  17        1.39        0.42      3.09 o
  10   4  17        6.24       12.82      4.89 o
  11   4  17       12.79        5.40      4.21 o
  12   4  17       14.82       19.71      5.61 o
  13   4  17        0.55       -4.46      4.46 o
   1   5  17       53.20       56.90      4.01 o
   2   5  17        8.91       10.42      2.75 o
   3   5  17       66.78       67.11      5.18 o
   4   5  17       74.11       70.84      5.19 o
   5   5  17      309.08      275.35     11.37 o
   6   5  17       13.40       21.32      4.13 o
   7   5  17       47.67       33.55      4.79 o
   8   5  17       40.91       37.11      4.89 o
   9   5  17       14.54       18.64      5.42 o
  10   5  17       12.72        5.61      7.85 o
  11   5  17       14.56       21.88      6.28 o
  12   5  17       20.78       19.27      5.45 o
  13   5  17        1.08       -1.90      7.38 o
   0   6  17      154.86      161.35     10.06 o
   1   6  17      210.28      221.67      7.51 o
   2   6  17      185.49      186.57      7.79 o
   3   6  17       10.25        7.85      3.54 o
   4   6  17       26.31       17.27      4.13 o
   5   6  17      129.97      126.03      6.95 o
   6   6  17        7.24        4.23      3.61 o
   7   6  17        0.13       -1.08      4.33 o
   8   6  17       16.54       18.39      5.42 o
   9   6  17       33.47       34.24      6.66 o
  10   6  17        0.37        5.98      8.93 o
  11   6  17        0.09       -2.82      5.87 o
   1   7  17      196.28      191.06      8.17 o
   2   7  17        5.47       10.13      3.90 o
   3   7  17       27.68       27.86      4.86 o
   4   7  17        3.51        2.48      3.97 o
   5   7  17        3.03        3.61      4.02 o
   6   7  17       11.08       14.99      5.53 o
   7   7  17       25.75       12.90      5.19 o
   8   7  17       85.07       88.83      8.53 o
   9   7  17        0.13       -3.64      5.42 o
   0   8  17      194.76      156.91     32.91 o
   1   8  17       13.66       14.72      5.87 o
   2   8  17        0.73        1.94      4.40 o
   3   8  17        0.01       -4.13      4.13 o
   4   8  17        0.63       -2.28      4.91 o
   5   8  17       15.64       14.32      5.61 o
   6   8  17        0.18       -2.15      5.28 o
   7   8  17        0.21       -2.41      5.49 o
   8   8  17       12.89       24.93     11.97 o
   1   9  17      229.99      229.52     12.09 o
   2   9  17       91.52       96.29     11.62 o
   3   9  17        4.63       12.06      7.66 o
   4   9  17        4.54        4.27      8.48 o
   5   9  17       10.51        7.48      8.48 o
   6   9  17        1.34       -4.99      9.97 o
   0  10  17       55.21       78.78     16.95 o
   0   0  18       22.56       28.92      4.99 o
   1   0  18       10.99        9.15      2.63 o
   2   0  18       13.64        7.13      2.39 o
   3   0  18     1042.95      967.60     19.11 o
   4   0  18      214.00      245.54     13.92 o
   5   0  18      492.05      465.38     15.96 o
   6   0  18       77.26       86.94      4.97 o
   7   0  18       40.54       39.81      4.20 o
   8   0  18      710.44      722.33     14.97 o
   9   0  18      717.43      681.94     15.15 o
  10   0  18      171.32      182.50     10.58 o
  11   0  18      243.94      200.75     10.91 o
  12   0  18        0.99        9.97      5.64 o
  13   0  18       12.74        9.85      5.96 o
  14   0  18       13.29        1.43      5.51 o
   1   1  18      168.39      159.54      3.56 o
   2   1  18      158.19      146.05      4.47 o
   3   1  18      457.03      472.21      6.89 o
   4   1  18     1363.37     1384.81     14.52 o
   5   1  18      201.00      210.83      5.57 o
   6   1  18       10.21        9.00      2.09 o
   7   1  18       80.47       76.72      4.09 o
   8   1  18     1136.09     1073.47     13.54 o
   9   1  18       13.12       17.71      3.29 o
  10   1  18        9.10        1.84      2.89 o
  11   1  18       46.87       42.46      4.72 o
  12   1  18        5.51        2.35      3.60 o
  13   1  18       24.20       25.20      5.04 o
  14   1  18        0.47       -4.78      4.78 o
   0   2  18      554.56      573.62     14.05 o
   1   2  18      105.76      129.69      4.26 o
   2   2  18       21.17       37.60      3.45 o
   3   2  18        0.01        2.62      1.53 o
   4   2  18      223.95      243.60      5.00 o
   5   2  18       67.02       70.91      4.16 o
   6   2  18      359.55      369.40      6.72 o
   7   2  18      177.56      171.53      5.73 o
   8   2  18       78.56       79.09      4.42 o
   9   2  18       32.77       33.79      5.95 o
  10   2  18       72.68       72.79      4.76 o
  11   2  18        7.16        4.62      3.28 o
  12   2  18        9.54        6.91      3.80 o
  13   2  18       26.15       32.20      7.76 o
  14   2  18       21.73       22.07     17.45 o
   1   3  18      617.14      622.56     10.99 o
   2   3  18       37.06       47.08      3.16 o
   3   3  18        0.20        2.93      1.92 o
   4   3  18      542.44      526.32      9.05 o
   5   3  18       31.84       37.77      3.09 o
   6   3  18      221.85      206.51      5.98 o
   7   3  18        5.66        2.67      2.49 o
   8   3  18        0.52        5.67      2.89 o
   9   3  18      400.07      410.39     10.72 o
  10   3  18        2.87       -1.01      3.08 o
  11   3  18        2.66       -3.20      3.80 o
  12   3  18        0.64        5.79      3.79 o
  13   3  18      128.08      140.28      9.39 o
  14   3  18        2.03       -8.97      8.97 o
   0   4  18     1020.42     1047.24     22.27 o
   1   4  18      135.19      132.39      7.48 o
   2   4  18       49.36       52.08      4.17 o
   3   4  18      222.78      229.29      6.22 o
   4   4  18       38.38       43.09      4.18 o
   5   4  18        1.32        0.67      2.93 o
   6   4  18       94.31      127.20      6.32 o
   7   4  18        0.23        3.24      3.15 o
   8   4  18       46.13       41.35      4.80 o
   9   4  18       33.82       44.16      5.18 o
  10   4  18       11.86       13.38      4.96 o
  11   4  18       23.10       17.86      5.83 o
  12   4  18       89.96      100.28      7.40 o
  13   4  18       13.65       11.85      6.41 o
   1   5  18      587.88      623.54     10.89 o
   2   5  18        5.92        0.01      3.49 o
   3   5  18       25.11       24.69      4.22 o
   4   5  18       28.13       35.33      4.89 o
   5   5  18      282.70      260.23      8.70 o
   6   5  18       20.05       31.62      5.67 o
   7   5  18      325.95      329.23     10.18 o
   8   5  18       32.45       45.48      5.15 o
   9   5  18        1.74        1.44      5.98 o
  10   5  18        0.66       -1.38      4.82 o
  11   5  18        0.00       -0.43      5.30 o
  12   5  18        0.50        8.61      8.08 o
   0   6  18       98.73      124.11      8.85 o
   1   6  18      168.70      181.61      6.60 o
   2   6  18        4.94        4.80      4.61 o
   3   6  18       59.03       53.23      5.22 o
   4   6  18       21.85       12.26      4.02 o
   5   6  18       14.01        8.99      3.94 o
   6   6  18      316.43      279.67      9.77 o
   7   6  18        4.40        1.61      4.32 o
   8   6  18        3.08       -0.14      4.35 o
   9   6  18        2.17        2.41      4.96 o
  10   6  18       10.71       19.82      6.45 o
  11   6  18        0.01       -9.97      9.97 o
   1   7  18      129.59      134.25     10.18 o
   2   7  18       45.97       37.17      5.15 o
   3   7  18        2.37       -3.71      3.71 o
   4   7  18       44.81       49.65      6.42 o
   5   7  18        0.15       -2.59      3.80 o
   6   7  18      195.09      175.15     10.13 o
   7   7  18       16.32       28.04      6.51 o
   8   7  18       10.97        7.78      5.42 o
   9   7  18        1.06        4.69      5.53 o
   0   8  18      337.03      320.15     16.56 o
   1   8  18        2.54       11.04      6.01 o
   2   8  18       10.43       15.18      5.83 o
   3   8  18        0.10        4.91      4.55 o
   4   8  18       10.53        7.65      6.42 o
   5   8  18        7.82       12.53      5.93 o
   6   8  18        0.52       -3.66      5.18 o
   7   8  18       15.85       24.43      8.46 o
   8   8  18       25.23       22.94     11.97 o
   1   9  18       19.84       36.62      7.26 o
   2   9  18        7.60       -1.10      5.87 o
   3   9  18        3.04       18.95     11.97 o
   4   9  18        0.28        9.97     11.97 o
   5   9  18       41.81       12.96     10.97 o
   6   9  18       27.00       31.91     11.97 o
   1   1  19       59.28       60.41      3.36 o
   2   1  19       11.74       10.78      1.70 o
   3   1  19       68.48       66.54      2.88 o
   4   1  19       33.27       38.23      2.36 o
   5   1  19      176.63      169.06      5.57 o
   6   1  19       30.06       27.05      2.69 o
   7   1  19      123.53      123.00      8.14 o
   8   1  19       18.99       25.29      3.37 o
   9   1  19      112.56      105.81      5.10 o
  10   1  19       44.23       49.42      4.84 o
  11   1  19       29.15       27.31      4.22 o
  12   1  19        0.13       -3.30      3.30 o
  13   1  19        5.20        2.44      4.05 o
  14   1  19        0.01       -2.21      4.91 o
   0   2  19      269.46      281.81     15.96 o
   1   2  19        4.55       13.75      2.30 o
   2   2  19       91.17       94.67      5.73 o
   3   2  19      121.04      133.96      4.04 o
   4   2  19       89.69       90.00      3.49 o
   5   2  19      461.04      439.40      7.21 o
   6   2  19       52.34       49.61      2.98 o
   7   2  19       65.00       65.15      3.95 o
   8   2  19       59.00       56.21      6.02 o
   9   2  19        1.59        2.55      2.53 o
  10   2  19       36.09       39.48      4.72 o
  11   2  19       31.69       37.91      4.95 o
  12   2  19       95.31      117.23      7.85 o
  13   2  19        3.48        0.75      5.51 o
  14   2  19        2.14       -2.15      6.67 o
   1   3  19      675.84      686.21     11.89 o
   2   3  19      101.27      115.37      4.66 o
   3   3  19      138.64      161.56      5.24 o
   4   3  19        2.47        0.27      2.17 o
   5   3  19       58.58       53.95      3.50 o
   6   3  19      201.76      195.25      7.25 o
   7   3  19        0.02        1.80      2.68 o
   8   3  19      277.72      257.16      7.50 o
   9   3  19      217.61      240.01      8.01 o
  10   3  19        0.11        0.36      3.09 o
  11   3  19       11.50       13.63      3.84 o
  12   3  19        5.32       11.11      4.71 o
  13   3  19       31.94       47.03     10.47 o
   0   4  19      303.27      314.05     16.95 o
   1   4  19     1034.31     1000.33     14.12 o
   2   4  19      616.76      605.34     10.53 o
   3   4  19      109.11      106.86      4.81 o
   4   4  19       60.09       63.52      4.81 o
   5   4  19       28.78       35.98      4.31 o
   6   4  19       35.07       32.16      4.31 o
   7   4  19      208.61      191.53      7.91 o
   8   4  19       43.11       34.13      4.81 o
   9   4  19       54.04       45.01      5.31 o
  10   4  19       40.58       36.29      6.12 o
  11   4  19        0.58        5.20      5.12 o
  12   4  19        0.49       -2.28      4.65 o
  13   4  19        5.15        5.08      7.66 o
   1   5  19     1457.19     1426.85     18.46 o
   2   5  19      109.61      109.76      6.29 o
   3   5  19      162.83      156.82      7.41 o
   4   5  19       14.18        3.73      3.44 o
   5   5  19       19.44       21.36      4.18 o
   6   5  19      113.76      119.16      7.63 o
   7   5  19       67.70       70.21      5.90 o
   8   5  19       85.75       92.14      6.48 o
   9   5  19        2.89        0.57      4.35 o
  10   5  19      100.64       94.32      8.48 o
  11   5  19        2.21       -2.40      5.42 o
  12   5  19        7.18        9.52      7.66 o
   0   6  19     2130.39     2090.59     55.84 o
   1   6  19        2.85        4.57      4.89 o
   2   6  19       38.53       44.34      5.15 o
   3   6  19      461.18      421.10     12.23 o
   4   6  19        4.18        4.45      3.80 o
   5   6  19       94.56       89.50      6.40 o
   6   6  19       28.20       24.03      4.69 o
   7   6  19       87.29       89.53      9.82 o
   8   6  19        0.58       -4.35      4.35 o
   9   6  19        1.75       -1.38      9.49 o
  10   6  19       74.07       71.53      8.35 o
  11   6  19       17.74       25.93     13.96 o
   1   7  19       39.82       45.63      5.45 o
   2   7  19       13.92       15.96      4.45 o
   3   7  19        3.36        2.34      4.13 o
   4   7  19        0.04       -3.16      6.24 o
   5   7  19       60.88       74.31      6.61 o
   6   7  19       56.40       56.25      7.24 o
   7   7  19        0.07        3.62      5.42 o
   8   7  19        5.48        5.16      5.84 o
   9   7  19        1.21       -5.51      7.38 o
   0   8  19      294.30      372.43     17.59 o
   1   8  19        2.76        1.02      5.42 o
   2   8  19        3.75       -0.93      5.66 o
   3   8  19        0.00        2.98      4.64 o
   4   8  19        9.96       10.45      5.49 o
   5   8  19        0.51        4.82      5.42 o
   6   8  19        0.03       -0.92      5.28 o
   7   8  19       22.35       16.33      8.37 o
   1   9  19        0.06       12.81      5.45 o
   2   9  19       31.03       39.27     10.21 o
   3   9  19        1.94       10.97     11.97 o
   4   9  19        0.06       -6.98     10.97 o
   5   9  19        1.78        4.99     10.97 o
   0   0  20      948.80      994.22     28.92 o
   1   0  20      108.52       93.41      5.95 o
   2   0  20      174.55      164.97      5.87 o
   3   0  20       80.09       89.55      4.70 o
   4   0  20       24.22       27.92      3.51 o
   5   0  20      612.57      635.35     16.22 o
   6   0  20       10.76        6.50      2.76 o
   7   0  20      511.01      521.21     17.31 o
   8   0  20      287.13      285.90     11.21 o
   9   0  20       10.65        8.97      3.95 o
  10   0  20       44.02       56.70      7.05 o
  11   0  20       52.66       53.77      9.97 o
  12   0  20        3.27       -3.99      4.94 o
  13   0  20       46.07       50.06      8.09 o
  14   0  20        0.46       -4.49      6.35 o
   1   1  20      413.82      432.12      7.04 o
   2   1  20      165.79      172.83      4.13 o
   3   1  20       10.97        8.73      2.23 o
   4   1  20        0.01        2.17      1.66 o
   5   1  20       42.27       40.52      2.69 o
   6   1  20       35.51       33.40      2.74 o
   7   1  20        3.54        2.46      2.75 o
   8   1  20      280.02      278.16      7.87 o
   9   1  20      258.50      252.45      7.47 o
  10   1  20      406.21      389.54      9.74 o
  11   1  20        1.62        1.29      3.30 o
  12   1  20        1.09       -4.39      4.39 o
  13   1  20        9.05       10.64      5.18 o
  14   1  20       23.58       27.66      8.09 o
   0   2  20       34.61       48.72      5.25 o
   1   2  20      192.19      183.64      3.93 o
   2   2  20      634.62      618.68      9.75 o
   3   2  20      370.54      364.67     11.24 o
   4   2  20       29.65       31.16      3.46 o
   5   2  20       17.90       12.10      2.53 o
   6   2  20       60.49       51.75      3.61 o
   7   2  20        1.27        2.44      4.89 o
   8   2  20      156.61      184.93      7.41 o
   9   2  20        9.33        5.00      3.54 o
  10   2  20       11.97       11.11      4.61 o
  11   2  20       22.97       26.80      5.15 o
  12   2  20       15.59       17.67      5.35 o
  13   2  20       20.87       18.95      7.05 o
  14   2  20       19.31       11.97     10.97 o
   1   3  20      596.34      584.70      9.82 o
   2   3  20       33.07       39.26      3.16 o
   3   3  20     2090.57     2063.75     23.19 o
   4   3  20        1.22       -0.05      2.17 o
   5   3  20      337.37      301.89      8.55 o
   6   3  20        0.15        5.62      2.98 o
   7   3  20        6.55       15.35      4.32 o
   8   3  20        0.34        0.12      3.21 o
   9   3  20      172.00      168.31      7.41 o
  10   3  20        0.16       -1.79      6.05 o
  11   3  20       20.62       24.13      4.76 o
  12   3  20        0.02       -4.43      4.82 o
  13   3  20        1.40        2.73      6.67 o
   0   4  20     1266.52     1271.99     26.27 o
   1   4  20     1399.53     1425.36     18.06 o
   2   4  20        8.35        7.03      2.70 o
   3   4  20      173.86      168.26      8.90 o
   4   4  20      227.16      226.62      7.95 o
   5   4  20      154.55      143.67     10.08 o
   6   4  20      415.32      405.55     10.65 o
   7   4  20      132.29      139.80     11.95 o
   8   4  20       12.42        8.45      4.02 o
   9   4  20       50.10       61.43      5.72 o
  10   4  20       83.80       93.69      8.22 o
  11   4  20       28.80       27.84      6.33 o
  12   4  20       13.98       11.48      6.28 o
  13   4  20        0.73        0.66      7.38 o
   1   5  20       15.92       20.54      3.51 o
   2   5  20       11.55        7.42      2.89 o
   3   5  20      148.51      139.58      6.82 o
   4   5  20      436.52      394.87     10.65 o
   5   5  20        2.89        5.20      4.26 o
   6   5  20        1.89        4.24      3.87 o
   7   5  20       11.30        9.08      4.61 o
   8   5  20       83.22       75.53      6.32 o
   9   5  20       21.01       18.17      6.40 o
  10   5  20        0.03       -5.33      5.33 o
  11   5  20       75.55       86.64      8.93 o
  12   5  20        2.56       -3.99     10.97 o
   0   6  20      156.03      176.06     18.95 o
   1   6  20        0.26       -3.54      3.54 o
   2   6  20        8.40        8.33      3.80 o
   3   6  20        5.29        3.02      3.61 o
   4   6  20        1.86        7.39      5.04 o
   5   6  20       32.68       23.71      4.69 o
   6   6  20        2.42       -1.31      3.90 o
   7   6  20      111.54      125.98      7.55 o
   8   6  20        0.15       -2.49      4.53 o
   9   6  20       42.68       37.60      6.75 o
  10   6  20       75.59      101.72      9.46 o
   1   7  20       41.73       51.21      5.50 o
   2   7  20        1.70        4.53      4.13 o
   3   7  20       13.02       10.91      4.40 o
   4   7  20       88.36       93.11     10.22 o
   5   7  20        1.56       -3.77      5.61 o
   6   7  20        0.04       -2.48      7.64 o
   7   7  20       59.11       73.84     13.62 o
   8   7  20        0.06       -2.83      5.84 o
   9   7  20       20.79       41.88     12.96 o
   0   8  20       72.22       64.49      9.80 o
   1   8  20       63.88       79.11     16.61 o
   2   8  20       17.85       23.00      6.60 o
   3   8  20       43.51       48.94      6.28 o
   4   8  20        7.78        9.18      5.70 o
   5   8  20       32.74       12.33      6.19 o
   6   8  20        3.68        4.08      7.66 o
   7   8  20       14.87       17.95     10.97 o
   1   9  20       23.29       29.92      9.87 o
   2   9  20        6.81        3.99      8.46 o
   3   9  20        3.82      -10.97     10.97 o
   5   9  20       20.54        3.99     10.97 o
   1   1  21      164.15      177.23      4.54 o
   2   1  21      520.48      548.82     10.08 o
   3   1  21      185.79      180.07      4.40 o
   4   1  21      194.67      200.48      4.80 o
   5   1  21       10.70       10.54      2.10 o
   6   1  21        8.04        4.93      2.10 o
   7   1  21       51.59       44.28      3.35 o
   8   1  21       29.98       40.12      4.45 o
   9   1  21      130.66      129.10      5.62 o
  10   1  21      127.54      121.45      5.78 o
  11   1  21       15.92       12.68      9.23 o
  12   1  21       21.92       14.63      5.18 o
  13   1  21       31.46       46.21      6.70 o
  14   1  21        4.90        1.30      6.98 o
   0   2  21      166.49      189.62      9.09 o
   1   2  21       20.65       18.72      2.53 o
   2   2  21      166.90      165.90      5.23 o
   3   2  21       35.14       40.37      3.16 o
   4   2  21       12.29        6.49      2.31 o
   5   2  21      291.22      263.10      6.63 o
   6   2  21       97.58       91.32      4.57 o
   7   2  21       12.87       15.15      3.60 o
   8   2  21      280.53      282.64      8.82 o
   9   2  21        0.65       -3.17      3.17 o
  10   2  21        0.26        1.21      3.54 o
  11   2  21        9.17        6.19      4.05 o
  12   2  21       14.19        6.62      4.97 o
  13   2  21        9.40       21.37      7.38 o
   1   3  21      242.70      261.10      8.76 o
   2   3  21      505.25      485.56      9.18 o
   3   3  21      343.47      353.54      9.03 o
   4   3  21       10.70        2.70      2.22 o
   5   3  21      168.76      148.11      6.54 o
   6   3  21       27.36       31.06      4.18 o
   7   3  21       11.32        8.12      3.21 o
   8   3  21      148.34      145.55      7.20 o
   9   3  21       62.07       65.42      5.65 o
  10   3  21        0.99        0.31      3.69 o
  11   3  21       86.28      124.10     11.37 o
  12   3  21        0.29        6.34      6.26 o
  13   3  21        7.71       -3.10      6.23 o
   0   4  21       12.83       14.10      5.98 o
   1   4  21      102.10       94.61      4.87 o
   2   4  21       11.48        8.57      2.92 o
   3   4  21      112.03       95.58      4.78 o
   4   4  21       54.28       53.82      4.81 o
   5   4  21      122.82      130.01      7.34 o
   6   4  21       22.95       16.92      4.10 o
   7   4  21       46.63       70.17      5.69 o
   8   4  21       30.84       33.21      4.81 o
   9   4  21        0.00        1.35      3.61 o
  10   4  21       30.24       28.49      6.28 o
  11   4  21        1.63       -1.75      4.96 o
  12   4  21        5.59        1.01      5.16 o
   1   5  21       13.63        2.90      2.89 o
   2   5  21       10.19        9.00      3.75 o
   3   5  21      118.48      105.74      6.76 o
   4   5  21       44.33       52.59      9.21 o
   5   5  21       49.22       47.06      5.19 o
   6   5  21        3.78        2.60      3.80 o
   7   5  21       17.54       17.11      4.45 o
   8   5  21        7.62       14.33      4.34 o
   9   5  21        9.19        4.74      4.92 o
  10   5  21       12.12        4.68      9.94 o
  11   5  21       29.75       47.07      7.47 o
  12   5  21        0.06      -10.97     11.97 o
   0   6  21        5.23        8.97      4.99 o
   1   6  21       25.14       23.26      4.28 o
   2   6  21       15.52        8.94      4.13 o
   3   6  21      101.61       96.42      6.48 o
   4   6  21        3.52        3.42      4.03 o
   5   6  21        3.74       -0.36      3.69 o
   6   6  21        1.55       -0.73      3.89 o
   7   6  21        5.80        7.01      4.25 o
   8   6  21       32.46       28.85      6.28 o
   9   6  21       23.49       19.35      6.41 o
  10   6  21        0.47       -1.71      7.38 o
   1   7  21       46.45       49.87     10.34 o
   2   7  21      285.25      267.58     10.01 o
   3   7  21       49.09       66.36      7.48 o
   4   7  21        1.95       -0.40      4.31 o
   5   7  21        5.97       11.02      6.05 o
   6   7  21        9.87        4.95      5.35 o
   7   7  21       40.19       45.11      7.24 o
   8   7  21        0.02       -1.76      7.38 o
   0   8  21       89.46      112.32     11.49 o
   1   8  21       18.67       17.47      6.60 o
   2   8  21        0.02       -5.12      5.12 o
   3   8  21       33.07       32.50      5.65 o
   4   8  21       40.84       36.23      6.16 o
   5   8  21        0.07        3.93      5.53 o
   6   8  21        0.25       -1.99      7.18 o
   7   8  21        0.93       -4.99      9.97 o
   1   9  21       38.09       45.24     12.96 o
   2   9  21        0.22        1.50      8.46 o
   0   0  22      476.18      488.64     19.94 o
   1   0  22       10.82       10.65      2.90 o
   2   0  22       67.97       52.12      4.40 o
   3   0  22      128.77      134.58      7.51 o
   4   0  22        0.86        1.81      2.28 o
   5   0  22      103.47       99.81      5.42 o
   6   0  22       13.84        2.35      4.38 o
   7   0  22       25.19       36.38      4.53 o
   8   0  22        9.71       15.36      4.10 o
   9   0  22      308.13      315.74     13.96 o
  10   0  22       67.21       74.37      7.66 o
  11   0  22      250.13      265.23     15.96 o
  12   0  22       49.08       59.91      8.09 o
  13   0  22        0.20        8.97      9.97 o
  14   0  22       58.14       62.82     12.96 o
   1   1  22      418.64      437.86      8.78 o
   2   1  22      100.99      119.61      4.78 o
   3   1  22       10.11        8.61      1.79 o
   4   1  22        0.57        0.09      1.61 o
   5   1  22        2.94        8.76      2.05 o
   6   1  22      246.59      230.97      5.70 o
   7   1  22      450.97      424.51      8.09 o
   8   1  22       23.60       18.73      3.29 o
   9   1  22        0.02        3.42      3.38 o
  10   1  22       39.39       32.23      4.72 o
  11   1  22       17.67       12.30      6.27 o
  12   1  22       65.68       78.05      7.28 o
  13   1  22       72.97       93.07      8.06 o
   0   2  22      828.20      845.43     19.71 o
   1   2  22      161.77      153.97      6.72 o
   2   2  22        3.17        4.17      2.38 o
   3   2  22      157.95      148.14      5.31 o
   4   2  22       12.24       10.49      2.47 o
   5   2  22        4.59        5.28      2.53 o
   6   2  22       93.67       78.74      4.46 o
   7   2  22       22.66       29.63      4.13 o
   8   2  22      305.71      284.31      8.92 o
   9   2  22       65.92       60.28      5.31 o
  10   2  22        0.26       -2.88      3.35 o
  11   2  22        1.71        6.33      4.46 o
  12   2  22        1.39        0.44      4.97 o
  13   2  22       25.27       32.26      8.09 o
   1   3  22     3154.84     3130.08     32.67 o
   2   3  22       26.77       26.39      3.23 o
   3   3  22       10.43       13.18      2.83 o
   4   3  22      113.54      104.95      4.88 o
   5   3  22        0.37        5.93      2.99 o
   6   3  22        0.23       -0.54      2.99 o
   7   3  22       93.26      114.23      6.28 o
   8   3  22        4.02       -0.65      3.44 o
   9   3  22        8.10        9.16      6.19 o
  10   3  22       42.95       32.49      5.73 o
  11   3  22       86.72       94.70      7.02 o
  12   3  22        0.48        5.17      5.42 o
   0   4  22      639.08      596.11     36.90 o
   1   4  22      741.13      736.01     12.06 o
   2   4  22      567.58      573.78     10.52 o
   3   4  22        1.10        2.41      3.15 o
   4   4  22      120.54      120.68      6.40 o
   5   4  22      220.21      208.47      8.05 o
   6   4  22      363.34      322.17      9.79 o
   7   4  22      346.98      314.89     10.01 o
   8   4  22        4.40        6.05      3.90 o
   9   4  22       62.53       57.14      5.73 o
  10   4  22        0.07       -2.05      4.45 o
  11   4  22       30.99       34.10      6.86 o
  12   4  22        2.92       -3.99      5.89 o
   1   5  22      110.78      110.73      5.30 o
   2   5  22        8.15        1.41      4.75 o
   3   5  22       60.00       62.98      5.76 o
   4   5  22      196.17      208.85     10.51 o
   5   5  22       23.82       21.85      4.52 o
   6   5  22        6.59        7.66      4.22 o
   7   5  22        2.21        8.41      4.63 o
   8   5  22       23.76       26.77      5.04 o
   9   5  22        6.37        7.36      5.28 o
  10   5  22        1.78       -2.20      5.07 o
  11   5  22       32.95       35.90     14.96 o
   0   6  22      319.60      290.56     12.90 o
   1   6  22       39.70       48.39      5.24 o
   2   6  22      106.58      123.78      7.25 o
   3   6  22        3.66        6.74      3.75 o
   4   6  22       52.20       54.13      6.62 o
   5   6  22        9.23        6.89      4.22 o
   6   6  22       67.58       62.16      6.19 o
   7   6  22        0.00        1.26      5.90 o
   8   6  22       11.80       27.84      6.22 o
   9   6  22       67.07       87.54      8.97 o
  10   6  22        0.97        1.00     10.97 o
   1   7  22       11.81       15.29      5.42 o
   2   7  22        9.40       12.63      4.48 o
   3   7  22        3.06        6.00      4.45 o
   4   7  22        0.34        3.43      4.45 o
   5   7  22       28.65       38.11      5.86 o
   6   7  22       19.35       28.87      9.16 o
   7   7  22       16.22       22.65      6.51 o
   8   7  22       18.14       13.50      8.37 o
   0   8  22       89.93       84.29     10.78 o
   1   8  22       14.38       15.90      7.74 o
   2   8  22       23.65        9.27      6.16 o
   3   8  22       13.40       10.03      7.54 o
   4   8  22        2.37        1.18      4.81 o
   5   8  22       43.62       66.35     10.30 o
   6   8  22        4.13       -8.97      8.97 o
   1   9  22       46.66       21.94      9.87 o
   2   9  22        2.26       -6.11      8.09 o
   1   1  23      250.19      254.09      7.34 o
   2   1  23       31.95       35.93      4.33 o
   3   1  23       10.96        8.97      2.79 o
   4   1  23        0.00       -2.71      2.71 o
   5   1  23       81.60       82.20      5.24 o
   6   1  23        0.78       -1.18      2.47 o
   7   1  23       92.64      125.50      5.33 o
   8   1  23       16.50       11.52      4.32 o
   9   1  23        0.66        0.51      3.29 o
  10   1  23       57.84       53.18      6.12 o
  11   1  23       23.67       35.78      5.70 o
  12   1  23        1.00        1.68      4.97 o
  13   1  23       15.62       16.05      5.70 o
   0   2  23     1179.23     1124.51     24.26 o
   1   2  23     1132.17     1080.56     14.83 o
   2   2  23      306.26      282.41      7.17 o
   3   2  23        3.98        2.33      2.36 o
   4   2  23       48.55       43.77      4.58 o
   5   2  23       36.86       38.14      3.50 o
   6   2  23       48.12       45.09      4.31 o
   7   2  23       56.83       49.26      4.64 o
   8   2  23        4.36        6.74      3.54 o
   9   2  23        1.14       -3.18      3.27 o
  10   2  23       19.65       16.76      4.45 o
  11   2  23        1.95        3.75      4.53 o
  12   2  23        0.37        1.10      4.82 o
  13   2  23        0.01       -2.22      6.23 o
   1   3  23     1355.20     1401.26     18.04 o
   2   3  23        0.97        2.05      2.53 o
   3   3  23      434.45      424.68      8.78 o
   4   3  23      265.15      231.78     10.11 o
   5   3  23       43.40       19.58      3.73 o
   6   3  23        1.84        0.97      3.21 o
   7   3  23      102.26       88.31      6.04 o
   8   3  23        0.00        0.16      3.89 o
   9   3  23       63.82       67.73      5.86 o
  10   3  23       83.84       80.30      6.24 o
  11   3  23        4.80        1.04      4.25 o
  12   3  23        4.12        1.11      6.23 o
   0   4  23      103.51      129.90     15.96 o
   1   4  23        0.12        6.15      2.95 o
   2   4  23        3.25        7.21      3.03 o
   3   4  23      178.11      178.39      6.49 o
   4   4  23      134.75      142.42      8.06 o
   5   4  23        1.52        0.61      3.44 o
   6   4  23        0.11        5.26      3.61 o
   7   4  23        0.68        3.10      3.54 o
   8   4  23       30.33       29.70      4.76 o
   9   4  23        0.01       -1.91      3.82 o
  10   4  23       26.51       30.89      5.45 o
  11   4  23       75.14       78.10      8.35 o
  12   4  23       66.10       85.76     16.95 o
   1   5  23       53.80       50.34      4.41 o
   2   5  23       82.66       81.16      9.90 o
   3   5  23      355.46      353.38     20.40 o
   4   5  23        1.87        0.64      3.61 o
   5   5  23        5.78        5.10      4.10 o
   6   5  23      122.81      115.16      7.19 o
   7   5  23       33.16       25.63      4.99 o
   8   5  23       27.07       28.37      5.35 o
   9   5  23        8.92       11.52      5.49 o
  10   5  23       33.37       36.23      7.31 o
  11   5  23       36.07       30.91     14.96 o
   0   6  23       98.32      105.03      8.85 o
   1   6  23       10.28        4.49      3.90 o
   2   6  23      138.84      145.64      7.77 o
   3   6  23        3.47        1.68      3.94 o
   4   6  23       48.89       60.45      6.06 o
   5   6  23       15.69       18.62      6.43 o
   6   6  23       12.82        6.96      6.05 o
   7   6  23        5.44        1.41      4.34 o
   8   6  23        4.52        1.38      5.28 o
   9   6  23        3.58       -1.54      5.53 o
   1   7  23       10.28        2.25      5.12 o
   2   7  23       49.98       47.91      5.75 o
   3   7  23       36.65       43.28      5.79 o
   4   7  23        9.56       14.41      5.03 o
   5   7  23       22.51       20.00      5.22 o
   6   7  23        5.28       11.66      5.42 o
   7   7  23       17.29        7.05      5.56 o
   8   7  23        2.69        3.99     10.97 o
   0   8  23       19.98       17.86      7.66 o
   1   8  23       10.44       13.02     10.80 o
   2   8  23       10.48        6.92      6.12 o
   3   8  23       79.40       92.16      9.55 o
   4   8  23        3.57        6.16      6.41 o
   5   8  23        0.00        0.00      9.97 o
   6   8  23        8.54        1.99      9.97 o
   1   9  23       12.83      -11.97     11.97 o
   2   9  23       52.25       65.82     16.95 o
   0   0  24       55.06       64.93      4.98 o
   1   0  24     1529.68     1548.52     23.43 o
   2   0  24        6.93        2.14      2.90 o
   3   0  24        0.37       -2.28      2.28 o
   4   0  24      103.60       84.41      5.28 o
   5   0  24      283.26      262.13      8.51 o
   6   0  24       15.62       24.81      3.95 o
   7   0  24      431.32      405.16     14.44 o
   8   0  24      367.29      325.47     10.67 o
   9   0  24       82.01       61.83     10.97 o
  10   0  24        6.10       13.96      8.97 o
  11   0  24        0.05        1.99      7.98 o
  12   0  24       25.25       20.94      9.97 o
  13   0  24       23.05       52.85     11.97 o
   1   1  24     1149.15     1104.93     14.73 o
   2   1  24     1497.50     1453.88     20.55 o
   3   1  24       11.78        5.77      3.01 o
   4   1  24      377.46      347.24      7.68 o
   5   1  24       43.33       40.14      3.61 o
   6   1  24       91.81       81.48      6.05 o
   7   1  24        0.01        3.02      2.79 o
   8   1  24       28.81       35.66      4.45 o
   9   1  24       32.75       29.46      4.88 o
  10   1  24      182.46      209.33     10.36 o
  11   1  24        0.08       -0.86      4.39 o
  12   1  24        3.66        6.77      5.35 o
  13   1  24       17.87       20.94      7.76 o
   0   2  24       10.58       23.01      7.48 o
   1   2  24     1336.64     1334.06     17.35 o
   2   2  24      109.00      118.59      7.89 o
   3   2  24      196.17      179.92      6.01 o
   4   2  24       11.17        5.15      2.53 o
   5   2  24       27.13        9.35      2.70 o
   6   2  24       18.64       27.82      3.94 o
   7   2  24       18.23       24.27      4.05 o
   8   2  24        4.11        4.21      3.61 o
   9   2  24       34.18       43.42      5.06 o
  10   2  24        6.34        3.18      3.89 o
  11   2  24        0.00        1.04      4.53 o
  12   2  24       19.78       24.11      5.87 o
  13   2  24        3.58        2.99      7.98 o
   1   3  24      108.01      100.01      5.95 o
   2   3  24       35.97       41.74      3.69 o
   3   3  24      200.10      216.92      9.82 o
   4   3  24      194.98      182.39      6.43 o
   5   3  24       13.31        0.75      3.60 o
   6   3  24        0.09       -3.31      3.31 o
   7   3  24        0.00        1.97      3.51 o
   8   3  24       44.33       39.78      4.95 o
   9   3  24       32.44       35.03      5.10 o
  10   3  24       21.97       14.60      4.49 o
  11   3  24      122.27      141.29      8.13 o
  12   3  24        2.21       10.47      7.05 o
   0   4  24      126.88      125.10     11.97 o
   1   4  24       23.55       36.16      4.77 o
   2   4  24     1064.95     1005.49     15.01 o
   3   4  24       53.34       52.83      5.06 o
   4   4  24       71.12       53.30      5.03 o
   5   4  24        1.66        4.35      3.40 o
   6   4  24      138.23      135.12      7.06 o
   7   4  24       31.64       25.88      4.73 o
   8   4  24        0.61        1.04      4.05 o
   9   4  24        3.94        4.06      4.25 o
  10   4  24        0.36       -1.42      4.31 o
  11   4  24        7.43       20.03      6.84 o
  12   4  24        9.46       16.95     13.96 o
   1   5  24      124.26      129.49      5.81 o
   2   5  24       41.25       39.40      4.99 o
   3   5  24       67.32       65.11      5.77 o
   4   5  24      103.64      105.81     11.40 o
   5   5  24       17.66       22.55      4.71 o
   6   5  24        1.89        3.77      5.33 o
   7   5  24       97.24       93.13      6.79 o
   8   5  24       78.29       73.17      7.20 o
   9   5  24      129.29      122.11      9.51 o
  10   5  24        9.51        6.41      7.89 o
  11   5  24       13.29       24.93     13.96 o
   0   6  24       51.31       51.04      8.37 o
   1   6  24        4.30        8.25      4.61 o
   2   6  24       63.86       54.92      5.78 o
   3   6  24        8.40       11.19      4.40 o
   4   6  24       11.82       13.00      4.48 o
   5   6  24        6.63       16.03      6.33 o
   6   6  24       24.71       31.30      5.65 o
   7   6  24        1.01       -4.32      4.32 o
   8   6  24        0.53       -6.91      7.04 o
   9   6  24        2.47        2.90      7.66 o
   1   7  24       19.61       21.13      6.45 o
   2   7  24       17.37       21.49      6.48 o
   3   7  24        0.83        1.65      4.38 o
   4   7  24        2.11       -2.74      6.19 o
   5   7  24       39.64       30.83      5.92 o
   6   7  24        9.18       -2.03      5.42 o
   7   7  24        8.35        4.99     10.97 o
   0   8  24       14.32       22.81      8.37 o
   1   8  24        1.57       -4.11      4.28 o
   2   8  24        4.03       10.41      6.28 o
   3   8  24        0.37        5.57      8.37 o
   4   8  24        3.48        3.74      6.45 o
   5   8  24       18.62       16.95     10.97 o
   1   1  25       29.33       56.66      4.11 o
   2   1  25       56.57       72.63      5.97 o
   3   1  25      195.28      189.92      7.07 o
   4   1  25        0.78        4.46      3.34 o
   5   1  25       26.56       18.41      3.16 o
   6   1  25        0.73        1.15      2.50 o
   7   1  25       14.71       17.55      3.94 o
   8   1  25       57.92       63.90      5.27 o
   9   1  25       20.64       19.34      4.78 o
  10   1  25       59.02       47.34      6.08 o
  11   1  25       61.71       69.65      7.18 o
  12   1  25       30.66       37.31      8.09 o
  13   1  25        0.58       13.96     10.97 o
   0   2  25       61.06       67.47      6.95 o
   1   2  25      105.80      119.60      5.31 o
   2   2  25        0.07       -2.47      2.47 o
   3   2  25      149.73      138.38      5.39 o
   4   2  25       12.45       16.84      3.46 o
   5   2  25      162.84      142.74      5.74 o
   6   2  25       28.89       20.99      3.94 o
   7   2  25      130.50      124.06      6.57 o
   8   2  25       15.29       11.84      3.80 o
   9   2  25       25.49       24.19      4.52 o
  10   2  25        8.10        0.85      4.02 o
  11   2  25        1.27       11.84      8.73 o
  12   2  25       13.60       16.63      5.83 o
   1   3  25        5.03       11.60      3.53 o
   2   3  25        8.05       14.66      3.12 o
   3   3  25      233.10      238.41      9.58 o
   4   3  25        5.39        6.67      2.92 o
   5   3  25        0.37        3.35      3.44 o
   6   3  25       42.53       47.57      7.05 o
   7   3  25       12.78       10.01      4.13 o
   8   3  25        0.55        0.85      3.42 o
   9   3  25        0.67       -3.06      3.06 o
  10   3  25        7.45       12.40      4.63 o
  11   3  25       47.69       76.39      6.91 o
  12   3  25        5.59       31.91     10.97 o
   0   4  25      691.94      679.20     41.38 o
   1   4  25       27.59       25.99      3.48 o
   2   4  25       34.50       41.27      4.01 o
   3   4  25       42.49       41.19      4.91 o
   4   4  25        5.22       -2.09      3.51 o
   5   4  25      157.53      176.18      9.07 o
   6   4  25        0.13       -1.33      5.04 o
   7   4  25       32.29       35.54      5.15 o
   8   4  25       96.38      123.77      7.49 o
   9   4  25       81.60       98.67      7.25 o
  10   4  25       36.60       36.04      5.73 o
  11   4  25        0.10       -7.98      7.98 o
   1   5  25      168.59      161.81      6.57 o
   2   5  25       99.88       99.61      7.23 o
   3   5  25      133.75      167.54      8.64 o
   4   5  25       12.28        8.42      4.22 o
   5   5  25        1.17       -3.54      3.54 o
   6   5  25       19.16       13.95      4.55 o
   7   5  25       17.90       19.82      4.81 o
   8   5  25       55.75       55.63      6.24 o
   9   5  25       47.59       44.36      7.21 o
  10   5  25       10.16        5.56      7.18 o
   0   6  25       29.42       32.79      7.38 o
   1   6  25       61.31       60.33      6.62 o
   2   6  25       16.65       12.91      4.40 o
   3   6  25        7.49        4.92      4.32 o
   4   6  25       48.15       55.40      6.48 o
   5   6  25       29.97       36.35      5.65 o
   6   6  25        0.38        2.06      4.59 o
   7   6  25       25.13       29.45      9.36 o
   8   6  25       12.08        1.08      7.74 o
   1   7  25        9.26        4.76      5.56 o
   2   7  25       26.96       24.24      6.74 o
   3   7  25       10.59        8.64      4.99 o
   4   7  25       12.93       18.13      5.47 o
   5   7  25        0.14        0.17      4.75 o
   6   7  25       17.55        7.17      5.83 o
   7   7  25        3.96        5.98     10.97 o
   0   8  25        0.47       -1.00     10.97 o
   1   8  25        2.00       -7.76      7.76 o
   2   8  25       19.08       32.91      9.87 o
   3   8  25        0.25        5.98      8.46 o
   4   8  25        0.01       -2.45      7.66 o
   5   8  25        4.79       -4.99      9.97 o
   0   0  26     2502.92     2346.45     58.84 o
   1   0  26       59.16       52.18     12.47 o
   2   0  26      161.34      155.96     21.44 o
   3   0  26     2103.26     1961.89     37.01 o
   4   0  26       55.84       60.24      8.97 o
   5   0  26       16.31        0.50      4.94 o
   6   0  26      421.62      422.09     15.15 o
   7   0  26      263.01      230.23     25.93 o
   8   0  26       65.58       72.58      8.46 o
   9   0  26      219.60      263.26     18.95 o
  10   0  26        0.60        0.00      7.98 o
  11   0  26       28.18       15.96      9.97 o
  12   0  26       20.96       28.92     10.97 o
   1   1  26     1021.13     1065.62     15.03 o
   2   1  26        6.37        5.82      2.92 o
   3   1  26       46.82       49.68      3.84 o
   4   1  26        0.23       -2.06      2.06 o
   5   1  26        1.21       -1.13      2.71 o
   6   1  26       17.00       30.82      3.61 o
   7   1  26        2.83        0.90      3.21 o
   8   1  26        2.04        4.72      3.54 o
   9   1  26        3.52        1.46      3.65 o
  10   1  26        4.25        6.80      5.96 o
  11   1  26       16.88       20.88     14.96 o
  12   1  26       14.98       29.48      8.09 o
   0   2  26       99.26      105.48      8.37 o
   1   2  26        0.88        2.56      2.70 o
   2   2  26       43.39       50.02      5.50 o
   3   2  26      126.01      137.67      6.69 o
   4   2  26       10.65        9.01      2.83 o
   5   2  26        0.57        5.67      2.83 o
   6   2  26        3.26        1.99      3.29 o
   7   2  26      313.42      275.75      9.05 o
   8   2  26        1.20        5.17      3.73 o
   9   2  26       11.02       11.01      3.99 o
  10   2  26        0.17       -1.61      4.07 o
  11   2  26       15.14        6.44      5.28 o
  12   2  26        8.63       18.40      6.95 o
   1   3  26      109.19       94.05      7.65 o
   2   3  26      113.38      103.67      5.21 o
   3   3  26       12.19       14.31      3.21 o
   4   3  26       37.88       33.57      4.45 o
   5   3  26       21.77       30.76      4.52 o
   6   3  26        1.04       -1.79      2.93 o
   7   3  26        8.56        5.83      3.73 o
   8   3  26        1.45        4.47      3.82 o
   9   3  26       27.26       28.08      5.15 o
  10   3  26       12.76       11.88      5.04 o
  11   3  26        9.89       10.84      5.00 o
  12   3  26       17.12       15.96      9.97 o
   0   4  26       38.36       33.01      6.23 o
   1   4  26        0.00        0.75      2.98 o
   2   4  26       75.34       71.73      4.96 o
   3   4  26        1.32        1.25      3.54 o
   4   4  26       20.78       15.69      4.34 o
   5   4  26       38.20       41.08      5.06 o
   6   4  26       29.96       17.69      4.41 o
   7   4  26        0.01       -1.62      3.94 o
   8   4  26       20.30       18.52      4.58 o
   9   4  26        0.13       -1.38      4.32 o
  10   4  26        0.07        4.53      4.73 o
  11   4  26        2.21        2.14      6.95 o
   1   5  26      210.56      200.79     10.26 o
   2   5  26       57.59       52.29      6.76 o
   3   5  26      233.53      221.50      9.17 o
   4   5  26        0.75        7.11      4.13 o
   5   5  26       30.82       42.56      5.45 o
   6   5  26        9.28        4.48      4.25 o
   7   5  26        7.03       16.52      4.89 o
   8   5  26        7.13        7.75      4.67 o
   9   5  26        7.58       -2.28      5.34 o
  10   5  26       13.85        4.99     12.96 o
   0   6  26        2.38        2.86      5.48 o
   1   6  26       74.74       72.82      6.42 o
   2   6  26        0.32       -0.23      4.53 o
   3   6  26        2.09        3.32      4.21 o
   4   6  26        9.77       10.45      4.91 o
   5   6  26       35.46       19.19      5.22 o
   6   6  26       42.62       30.78      6.33 o
   7   6  26       41.58       49.92      6.35 o
   8   6  26        1.66        1.68      5.87 o
   1   7  26        3.14       -5.12      5.12 o
   2   7  26       20.23       21.37      6.66 o
   3   7  26        0.38       -6.02      6.02 o
   4   7  26        5.83        2.96      4.55 o
   5   7  26       11.83       16.36      5.75 o
   6   7  26       28.62       44.87     12.96 o
   0   8  26        4.03        8.97     11.97 o
   1   8  26        3.78       -6.68      8.09 o
   2   8  26       15.82       23.93     12.96 o
   3   8  26       21.42       22.94     13.96 o
   4   8  26        2.22       -6.98     11.97 o
   1   1  27     1472.35     1435.51     18.58 o
   2   1  27      182.93      184.85      6.24 o
   3   1  27      193.90      181.91      7.80 o
   4   1  27      105.56       83.14      4.52 o
   5   1  27      184.27      160.52      7.22 o
   6   1  27        2.50        0.36      2.92 o
   7   1  27       10.12        0.15      3.95 o
   8   1  27        4.62        5.58      5.08 o
   9   1  27       26.03       21.12      5.60 o
  10   1  27       16.72       19.94      7.05 o
  11   1  27       28.33       42.62      9.47 o
  12   1  27        0.33       -8.97      8.97 o
   0   2  27      167.98      177.99      8.81 o
   1   2  27       44.46       39.36      3.84 o
   2   2  27       74.10       68.87      4.46 o
   3   2  27       20.84       19.62      3.37 o
   4   2  27       15.25       17.73      3.29 o
   5   2  27      120.91      108.56      5.37 o
   6   2  27        1.76        1.00      3.29 o
   7   2  27       46.94       36.23      4.76 o
   8   2  27       39.10       37.98      5.03 o
   9   2  27       53.19       60.31      7.19 o
  10   2  27        0.11        0.08      3.94 o
  11   2  27       50.10       67.00     10.47 o
  12   2  27       22.62       18.95     10.97 o
   1   3  27      105.90      101.15      5.21 o
   2   3  27        0.80        0.29      2.70 o
   3   3  27       64.14       73.15      4.82 o
   4   3  27       15.56       16.85      4.13 o
   5   3  27       11.22       11.27      4.09 o
   6   3  27        5.78        8.35      4.02 o
   7   3  27       12.71       10.68      4.13 o
   8   3  27        0.63       -3.45      3.45 o
   9   3  27       25.94       14.87      4.87 o
  10   3  27       14.01       16.50      5.28 o
  11   3  27       24.99       40.08      7.11 o
   0   4  27       93.12      102.91      8.63 o
   1   4  27      263.17      270.87      7.99 o
   2   4  27       31.07       29.83      4.07 o
   3   4  27        4.51        2.43      4.05 o
   4   4  27        4.63       -1.11      3.80 o
   5   4  27      158.53      146.41      7.46 o
   6   4  27        0.64        0.85      3.80 o
   7   4  27        0.56        5.97      5.90 o
   8   4  27       16.21       19.30      4.76 o
   9   4  27       42.21       43.16      5.88 o
  10   4  27       15.47       28.70      6.41 o
   1   5  27      135.23      135.48     13.82 o
   2   5  27        1.69        2.02      3.75 o
   3   5  27        3.35        1.86      3.89 o
   4   5  27      141.81      136.86      7.82 o
   5   5  27        0.21       -1.67      4.13 o
   6   5  27        2.80        0.34      3.89 o
   7   5  27        0.94       -1.43      4.32 o
   8   5  27       46.49       49.39      6.37 o
   9   5  27        3.02        2.19      6.64 o
   0   6  27        0.18       -5.25      5.25 o
   1   6  27        0.00       -3.88      4.61 o
   2   6  27       12.08        5.08      4.28 o
   3   6  27        6.55       11.64      4.91 o
   4   6  27       18.70       23.46      5.50 o
   5   6  27        4.81        5.54      7.20 o
   6   6  27       20.59       16.72      5.54 o
   7   6  27       42.78       34.03      6.58 o
   1   7  27        8.27        4.02      5.87 o
   2   7  27       15.11       14.39      6.28 o
   3   7  27        7.98       10.36      6.33 o
   4   7  27       10.23       12.30      5.33 o
   5   7  27        0.03       -6.95      6.95 o
   6   7  27        8.83       13.46      8.46 o
   0   8  27       47.42       44.87     14.96 o
   1   8  27       24.78       18.95     13.96 o
   2   8  27        6.27        3.99     12.96 o
   3   8  27       17.32        1.00     12.96 o
   0   0  28       38.15       42.88      9.97 o
   1   0  28     2174.14     2160.30     40.54 o
   2   0  28      197.24      218.42     14.96 o
   3   0  28      311.82      291.88     12.69 o
   4   0  28        0.50       -3.49      4.23 o
   5   0  28        5.05       -2.53      4.54 o
   6   0  28        0.18        7.48      5.64 o
   7   0  28      232.60      234.85     12.69 o
   8   0  28      138.21      133.63     14.96 o
   9   0  28       36.76       30.91     10.97 o
  10   0  28        4.84        1.00      8.97 o
  11   0  28       21.67       28.92     10.97 o
   1   1  28       30.07       50.30      7.65 o
   2   1  28       47.67       61.87      4.30 o
   3   1  28        7.42        6.24      3.60 o
   4   1  28       48.65       33.87      4.45 o
   5   1  28       78.70       63.99      5.35 o
   6   1  28       40.85       36.56      5.04 o
   7   1  28        5.55        8.22      4.97 o
   8   1  28      243.23      253.35     15.53 o
   9   1  28        6.17        6.04      5.96 o
  10   1  28       69.02       68.82      9.17 o
  11   1  28      179.42      207.33     13.03 o
  12   1  28       70.77       85.76     14.96 o
   0   2  28      393.56      390.70     11.25 o
   1   2  28      542.64      577.98     10.96 o
   2   2  28        0.83        1.77      2.78 o
   3   2  28        2.90        5.74      2.83 o
   4   2  28       46.15       42.65      4.26 o
   5   2  28        0.44       -3.21      3.21 o
   6   2  28       15.90       16.60      4.16 o
   7   2  28        2.25       -1.65      3.80 o
   8   2  28       18.46       35.51      5.00 o
   9   2  28       16.16       12.58      4.55 o
  10   2  28       46.07       63.88      9.17 o
  11   2  28       22.11       19.94     10.97 o
   1   3  28        8.69        7.79      3.21 o
   2   3  28        1.90        0.04      3.59 o
   3   3  28       66.09       69.49      4.78 o
   4   3  28        6.03       12.07      4.13 o
   5   3  28       38.90       35.51      4.83 o
   6   3  28       47.82       53.58      5.61 o
   7   3  28       18.31       18.53      4.64 o
   8   3  28        6.84        4.78      4.13 o
   9   3  28        8.30        9.69      4.76 o
  10   3  28        3.95        3.69      4.26 o
  11   3  28        3.39       -3.49      6.35 o
   0   4  28      893.98      837.62     18.51 o
   1   4  28       30.76       34.01      4.23 o
   2   4  28      163.01      155.16      6.62 o
   3   4  28        0.23        1.73      3.69 o
   4   4  28       68.78       71.61      6.06 o
   5   4  28        1.91        3.12      3.89 o
   6   4  28       12.65        6.07      4.25 o
   7   4  28       17.77       13.81      4.67 o
   8   4  28       31.99       26.27      5.65 o
   9   4  28        9.20        5.35      4.76 o
  10   4  28        1.41        2.27      7.12 o
   1   5  28       15.88       13.73      4.21 o
   2   5  28        0.44       -3.80      3.80 o
   3   5  28        0.02        3.12      4.02 o
   4   5  28       11.72       14.53      4.86 o
   5   5  28        9.39       12.10      4.93 o
   6   5  28       10.16        7.82      4.59 o
   7   5  28        1.65       -4.25      4.25 o
   8   5  28        4.43       13.28      5.15 o
   9   5  28       26.67       37.89      9.57 o
   0   6  28        8.80       12.18      6.67 o
   1   6  28        1.26        0.08      4.96 o
   2   6  28        3.93        1.44      4.48 o
   3   6  28        6.17        9.72      4.91 o
   4   6  28       11.51        9.59      6.62 o
   5   6  28        0.94       -2.96      4.47 o
   6   6  28       30.54       27.48      6.05 o
   7   6  28        2.34       -0.80      5.60 o
   1   7  28       41.86       43.06      6.66 o
   2   7  28       18.55       13.28      6.89 o
   3   7  28       28.85       26.24      5.83 o
   4   7  28       43.31       54.18      9.80 o
   5   7  28        7.80        0.91      7.66 o
   1   1  29       12.47       23.12      4.80 o
   2   1  29      156.60      160.94      7.22 o
   3   1  29        9.50        4.64      4.89 o
   4   1  29       18.11       10.07      3.80 o
   5   1  29        2.94        6.48      3.99 o
   6   1  29        2.16       -3.24      3.49 o
   7   1  29       17.02       16.11      5.28 o
   8   1  29       14.81       21.45      5.70 o
   9   1  29        0.70       10.50      8.97 o
  10   1  29        7.70       25.54     11.47 o
  11   1  29        9.75       39.11      8.46 o
   0   2  29      167.27      190.48      9.64 o
   1   2  29        0.11        3.29      3.08 o
   2   2  29       44.02       53.66      4.51 o
   3   2  29      273.89      265.07      7.89 o
   4   2  29        2.50       -2.83      2.83 o
   5   2  29      100.94       84.05      5.86 o
   6   2  29       57.16       51.27      5.11 o
   7   2  29        1.11        1.27      4.78 o
   8   2  29       57.69       70.83     11.52 o
   9   2  29       10.22        6.22      5.35 o
  10   2  29       10.22       25.54      8.97 o
  11   2  29        2.08       -7.98      8.97 o
   1   3  29      125.49      133.31      6.12 o
   2   3  29        8.78       12.71      3.61 o
   3   3  29      290.57      302.70      8.53 o
   4   3  29        1.64       -2.92      3.44 o
   5   3  29        4.64       11.82      4.21 o
   6   3  29        1.29        1.84      3.73 o
   7   3  29        0.39        6.76      4.07 o
   8   3  29        0.01       -4.02      4.02 o
   9   3  29        7.36        8.05      4.80 o
  10   3  29       18.53       25.72      9.35 o
   0   4  29      191.34      182.25      9.11 o
   1   4  29        0.41       -2.35      3.14 o
   2   4  29       18.55       13.39      4.45 o
   3   4  29      155.00      151.99      9.36 o
   4   4  29        0.08       -2.28      3.73 o
   5   4  29       45.47       46.53      5.66 o
   6   4  29       51.55       49.47      5.61 o
   7   4  29        0.04       -4.13      4.13 o
   8   4  29        7.21        6.72      5.68 o
   9   4  29        0.05        3.14      5.23 o
  10   4  29       21.13       15.26      7.69 o
   1   5  29       26.01       16.75      4.71 o
   2   5  29       89.15       84.96      6.61 o
   3   5  29        4.17       -1.14      3.82 o
   4   5  29       16.95       14.93      4.49 o
   5   5  29       11.36       21.43      5.13 o
   6   5  29        0.98        2.74      4.49 o
   7   5  29        0.17       -2.61      4.52 o
   8   5  29        9.18       11.48      5.61 o
   9   5  29        1.60       12.96     11.97 o
   0   6  29        0.55        3.25      8.48 o
   1   6  29        6.52        5.72      5.56 o
   2   6  29       98.54      109.94      7.67 o
   3   6  29        1.40        6.19      4.73 o
   4   6  29       52.93       58.34      6.75 o
   5   6  29        0.40        2.63      4.83 o
   6   6  29        0.10        3.06      4.76 o
   7   6  29        2.97       19.94     12.96 o
   1   7  29        0.22        1.56      4.63 o
   2   7  29       37.56       48.95     11.30 o
   3   7  29        2.14        9.97     12.96 o
   4   7  29       11.35       14.09      8.37 o
   5   7  29        1.16        1.66      8.37 o
   0   0  30      156.64      149.58     14.96 o
   1   0  30      309.99      314.62     14.10 o
   2   0  30        0.72        3.99      4.94 o
   3   0  30      130.55      120.00      9.50 o
   4   0  30      169.09      157.19     10.58 o
   5   0  30      120.74      118.17      9.87 o
   6   0  30        7.03       -4.52      5.25 o
   7   0  30       30.27        9.47      8.48 o
   8   0  30        0.95        3.99      8.97 o
   9   0  30      315.04      354.01     22.94 o
  10   0  30      112.33      185.48     17.95 o
   1   1  30      693.43      687.22     16.26 o
   2   1  30       79.98       77.74      5.85 o
   3   1  30        3.05        2.93      3.60 o
   4   1  30        0.96       -3.60      3.60 o
   5   1  30        9.42        7.09      4.05 o
   6   1  30       19.12       16.92      5.35 o
   7   1  30        7.09       16.67      5.54 o
   8   1  30        9.07       11.54      5.54 o
   9   1  30        8.15        6.98      6.35 o
  10   1  30        0.01        7.48      7.05 o
   0   2  30      408.92      413.98     12.16 o
   1   2  30       19.73       17.41      3.61 o
   2   2  30      105.79      101.76      7.18 o
   3   2  30       23.07       20.57      3.81 o
   4   2  30       88.54       83.53      6.06 o
   5   2  30       17.08       20.60      5.35 o
   6   2  30        9.87       20.57      5.70 o
   7   2  30        2.75       -4.53      4.53 o
   8   2  30        7.84        7.72      5.49 o
   9   2  30       18.37       11.64      6.12 o
  10   2  30        5.19       -2.94     14.46 o
   1   3  30      141.95      138.87      6.43 o
   2   3  30       14.33       12.94      4.98 o
   3   3  30        3.24       12.19      3.61 o
   4   3  30      122.29      140.50      7.35 o
   5   3  30       63.68       65.64      6.24 o
   6   3  30        0.08        1.05      3.94 o
   7   3  30       70.74       86.08      6.81 o
   8   3  30       18.14       24.31      5.36 o
   9   3  30        5.05        8.01      5.93 o
  10   3  30        2.85        4.44      7.66 o
   0   4  30       48.30       58.14      6.52 o
   1   4  30       17.17       15.74      3.94 o
   2   4  30        3.85        1.05      3.82 o
   3   4  30        4.11        1.67      4.41 o
   4   4  30        0.06        2.23      3.96 o
   5   4  30        2.03        3.26      4.16 o
   6   4  30        2.07        0.86      3.99 o
   7   4  30        0.97        2.10      4.52 o
   8   4  30        0.12       -4.02      4.52 o
   9   4  30        0.06       -2.91      5.53 o
   1   5  30       27.76       28.07      5.24 o
   2   5  30       18.29       15.60      4.73 o
   3   5  30      147.48      160.71     11.47 o
   4   5  30       41.45       59.26      6.42 o
   5   5  30       67.75       71.73      7.10 o
   6   5  30       26.41       29.00      6.62 o
   7   5  30        0.22       -4.76      4.76 o
   8   5  30        1.60        4.25      7.98 o
   0   6  30        0.04       -1.70      5.72 o
   1   6  30       12.31       20.67      5.18 o
   2   6  30        1.25        0.57      4.64 o
   3   6  30        5.58        3.17      4.73 o
   4   6  30        0.01       -0.27      4.55 o
   5   6  30        8.92        3.02      4.96 o
   6   6  30        4.69       -7.38      7.38 o
   1   7  30        1.09       15.96     11.97 o
   2   7  30        0.05        2.99     11.97 o
   3   7  30       54.55       93.74     17.95 o
   4   7  30        0.44       -6.89      7.66 o
   1   1  31      131.15      151.21      7.59 o
   2   1  31       38.56       42.55      5.22 o
   3   1  31        2.61       10.04      3.80 o
   4   1  31       31.88       27.97      4.85 o
   5   1  31       11.52        9.21      4.22 o
   6   1  31       13.63       18.28      5.76 o
   7   1  31        4.97       13.57      5.54 o
   8   1  31        2.21        2.33      6.27 o
   9   1  31        3.77       -0.58      6.67 o
  10   1  31       20.86       21.94     11.97 o
   0   2  31      785.75      834.25     34.90 o
   1   2  31        1.10        7.57      4.22 o
   2   2  31      103.17      118.63      6.93 o
   3   2  31        5.80       12.30      4.35 o
   4   2  31       12.28       14.96      4.61 o
   5   2  31        2.74        6.42      4.97 o
   6   2  31       17.09        4.99      6.35 o
   7   2  31       54.34       47.96      6.86 o
   8   2  31        9.97       17.95      6.33 o
   9   2  31        2.18       -5.35      5.61 o
  10   2  31        0.19        0.00      9.97 o
   1   3  31       43.89       54.21      5.02 o
   2   3  31        9.79       18.75      3.96 o
   3   3  31        7.33        2.91      3.73 o
   4   3  31       10.11        6.73      5.76 o
   5   3  31       41.64       36.37      5.27 o
   6   3  31       31.80       22.94      5.47 o
   7   3  31       24.17       29.02     10.08 o
   8   3  31        2.44        5.68      5.93 o
   9   3  31        0.02       -6.95      6.95 o
   0   4  31        1.15       -1.93      4.22 o
   1   4  31       41.50       38.01      4.69 o
   2   4  31        7.87        4.88      4.21 o
   3   4  31       10.43        4.67      4.21 o
   4   4  31        0.00       -1.67      3.89 o
   5   4  31        7.73        8.07      4.47 o
   6   4  31        1.60        1.53      4.67 o
   7   4  31        0.67       -1.98      4.41 o
   8   4  31        2.06       -7.30      7.30 o
   9   4  31        0.02       -4.27      5.71 o
   1   5  31       20.45       27.66      5.90 o
   2   5  31       11.14        9.74      5.55 o
   3   5  31       34.09       24.71      5.57 o
   4   5  31       16.30       30.78      7.52 o
   5   5  31        7.42        9.87      5.00 o
   6   5  31       19.88       24.91      5.73 o
   7   5  31        0.00       -3.73      7.98 o
   0   6  31        3.81        0.84      6.45 o
   1   6  31        9.16        2.61      4.48 o
   2   6  31        4.99        1.10      4.80 o
   3   6  31        4.56        7.42      4.60 o
   4   6  31        1.48       -2.67      5.24 o
   5   6  31        7.53        4.99      5.83 o
   6   6  31        0.00       -4.99     11.97 o
   0   0  32      128.14      133.63     14.96 o
   1   0  32      127.56      111.69      9.87 o
   2   0  32      102.51       89.12      8.79 o
   3   0  32       26.57       17.95      6.35 o
   4   0  32       37.90       31.45      7.38 o
   5   0  32       16.32       16.32      6.67 o
   6   0  32       67.61       55.39      8.46 o
   7   0  32       19.61       16.95      8.97 o
   8   0  32       42.12       54.85     12.96 o
   9   0  32       21.05       45.87     11.97 o
   1   1  32        0.47        2.76      3.94 o
   2   1  32       33.70       36.98      5.22 o
   3   1  32       20.30       19.56      4.60 o
   4   1  32       13.73       11.57      4.35 o
   5   1  32       38.25       28.56      5.10 o
   6   1  32       51.47       53.43      6.91 o
   7   1  32       23.58       29.75      6.28 o
   8   1  32       35.25       33.29      8.48 o
   9   1  32        0.25       -4.09     11.47 o
   0   2  32       77.43       86.49      9.17 o
   1   2  32       36.87       49.84      9.64 o
   2   2  32      130.17      136.72      7.43 o
   3   2  32        0.09        1.85      4.10 o
   4   2  32        0.63        0.17      4.05 o
   5   2  32       43.30       61.10      7.28 o
   6   2  32       29.02       17.29      5.76 o
   7   2  32       36.41       45.14      7.09 o
   8   2  32        5.49       -2.57      5.49 o
   9   2  32        2.12        8.97      7.66 o
   1   3  32       92.08       86.92      5.69 o
   2   3  32      148.48      144.70      7.09 o
   3   3  32        6.58        3.65      4.03 o
   4   3  32        0.65       -0.84      4.97 o
   5   3  32       11.75       15.52      9.77 o
   6   3  32        3.25        9.85      5.93 o
   7   3  32       27.06       33.22      6.86 o
   8   3  32       18.40       30.36      6.86 o
   9   3  32       10.12       18.03      9.09 o
   0   4  32      192.73      176.73     16.98 o
   1   4  32        7.58       11.08      4.18 o
   2   4  32        3.45        3.92      4.13 o
   3   4  32       56.52       65.24      6.42 o
   4   4  32        3.01       -3.68      3.96 o
   5   4  32       21.21       26.23      5.42 o
   6   4  32      123.33      122.63     10.79 o
   7   4  32        1.02       -0.91      4.58 o
   8   4  32       73.91       86.65     11.93 o
   1   5  32        2.09        3.35      5.35 o
   2   5  32        0.83        9.75      4.80 o
   3   5  32       16.05       23.41      5.61 o
   4   5  32        9.91       15.42      5.45 o
   5   5  32        0.00        2.20      4.55 o
   6   5  32        1.72        4.59      7.61 o
   7   5  32        2.46        5.65     13.96 o
   0   6  32       18.83       16.32      7.66 o
   1   6  32        3.51        0.36      4.33 o
   2   6  32       10.32        6.00      5.68 o
   3   6  32       27.70       25.21      6.39 o
   4   6  32        0.27        0.52      5.68 o
   5   6  32        9.94        0.00      9.97 o
   1   1  33       39.30       44.21      8.49 o
   2   1  33        0.02       -3.06      3.71 o
   3   1  33        0.39       -4.06      4.91 o
   4   1  33        0.47       -2.08      4.29 o
   5   1  33        0.73       -1.96      4.16 o
   6   1  33       32.47       22.06      7.55 o
   7   1  33        0.04       -3.38      5.78 o
   8   1  33        0.33        7.48      7.05 o
   0   2  33       20.00       17.95      9.97 o
   1   2  33       81.40       93.83      9.07 o
   2   2  33       17.88       20.23      4.85 o
   3   2  33        0.09        4.40      4.22 o
   4   2  33        1.09        4.65      5.18 o
   5   2  33       58.09       53.53      7.60 o
   6   2  33        0.02        5.09      5.35 o
   7   2  33        3.68       12.16      6.12 o
   8   2  33        8.59        4.40      5.70 o
   1   3  33       82.36       96.76      7.02 o
   2   3  33      147.64      137.26      9.64 o
   3   3  33       16.99       15.27      5.93 o
   4   3  33       58.30       62.68      7.62 o
   5   3  33        7.28       13.87      6.28 o
   6   3  33       10.96        8.21      6.08 o
   7   3  33        1.79        5.94      6.28 o
   8   3  33        1.93       -6.83      6.95 o
   0   4  33       21.72       22.45      5.83 o
   1   4  33        0.62       -0.57      3.61 o
   2   4  33       15.87       15.88      6.46 o
   3   4  33       19.26       18.51      5.27 o
   4   4  33        3.59       -0.69      4.37 o
   5   4  33       11.97        8.34      4.73 o
   6   4  33        1.08        8.38      7.85 o
   7   4  33        3.98       -4.38      7.90 o
   1   5  33       17.88        8.06      4.31 o
   2   5  33        5.50        3.40      5.06 o
   3   5  33      135.38      139.36     10.80 o
   4   5  33        7.19       10.44      5.24 o
   5   5  33       41.48       39.46      7.00 o
   6   5  33        1.04        4.99      7.98 o
   0   6  33        5.87       -5.98      7.98 o
   1   6  33       45.34       32.78      8.09 o
   2   6  33        1.25        6.98      8.97 o
   3   6  33       12.34       13.96      9.97 o
   0   0  34       51.29       36.90     10.97 o
   1   0  34       10.52       13.46      6.35 o
   2   0  34        0.17        6.98      6.35 o
   3   0  34        1.93        4.40      5.96 o
   4   0  34       19.34        5.48      6.35 o
   5   0  34       20.22       14.46      7.05 o
   6   0  34        2.03       -1.99      6.35 o
   7   0  34       11.88       13.96      9.97 o
   8   0  34        3.80       28.92     11.97 o
   1   1  34        0.18       -0.23      4.10 o
   2   1  34       19.63       18.48      4.95 o
   3   1  34        7.91        6.75      4.22 o
   4   1  34       20.30       21.92      5.10 o
   5   1  34        1.33        2.61      6.73 o
   6   1  34        8.43        7.65      5.76 o
   7   1  34        0.85       -0.15      7.02 o
   8   1  34       27.54       20.94     10.97 o
   0   2  34      168.54      142.04     16.45 o
   1   2  34       67.06       75.42      6.45 o
   2   2  34       20.07       22.62      5.35 o
   3   2  34       28.02       27.38      5.22 o
   4   2  34        5.14       -0.66      5.95 o
   5   2  34        1.88       -1.33      5.95 o
   6   2  34       16.96       24.16      6.51 o
   7   2  34       27.72       14.15      7.01 o
   8   2  34       30.91       34.90     13.96 o
   1   3  34        0.01        2.70      4.55 o
   2   3  34       13.79       17.14      5.22 o
   3   3  34        0.79       -1.58      5.35 o
   4   3  34        6.39       14.34      7.20 o
   5   3  34        1.66        5.42      5.93 o
   6   3  34       25.83       33.25      7.44 o
   7   3  34       13.88        7.02      8.37 o
   8   3  34        4.83        0.00     11.97 o
   0   4  34       22.93       24.44      5.83 o
   1   4  34       24.68       31.89      4.84 o
   2   4  34        0.42       12.03      6.12 o
   3   4  34       35.35       34.34      7.18 o
   4   4  34       44.08       54.04      8.06 o
   5   4  34        3.21       -7.18      7.18 o
   6   4  34       84.91       86.91      9.24 o
   1   5  34       17.98       20.73      6.19 o
   2   5  34        9.36        8.87      5.15 o
   3   5  34       74.01       82.33      8.48 o
   4   5  34       87.76       88.01      8.53 o
   5   5  34        3.07        3.73      7.98 o
   1   1  35        0.05       -3.96      4.61 o
   2   1  35        2.59       10.83      4.85 o
   3   1  35        2.06        0.72      4.45 o
   4   1  35       33.67       27.76      5.45 o
   5   1  35        0.58       -5.18      5.18 o
   6   1  35        6.10        2.22      5.49 o
   7   1  35        3.39       -0.87      5.93 o
   0   2  35      104.81      108.22     20.44 o
   1   2  35       21.99       17.60      5.10 o
   2   2  35       11.73       13.84      5.22 o
   3   2  35        2.10        0.51      4.60 o
   4   2  35       34.39       35.93      7.76 o
   5   2  35       14.62       22.37      9.97 o
   6   2  35        0.57        1.88      5.83 o
   7   2  35        0.00       -6.51      7.38 o
   8   2  35       12.70       33.91     13.96 o
   1   3  35        6.47       10.99      5.15 o
   2   3  35       51.06       62.75      8.20 o
   3   3  35        7.64       11.32      6.12 o
   4   3  35       31.89       33.43      7.09 o
   5   3  35       61.37       66.73      8.39 o
   6   3  35       71.19       78.99      9.01 o
   7   3  35       28.00       36.90     14.96 o
   0   4  35      142.84      171.45     13.18 o
   1   4  35       22.65       13.22      6.51 o
   2   4  35       86.49       80.35     12.59 o
   3   4  35       16.04       -0.23      6.08 o
   4   4  35        0.04       -2.76      7.58 o
   5   4  35        0.26       -7.98      8.97 o
   1   5  35       28.68       10.97      6.35 o
   2   5  35        0.17       -0.10      7.48 o
   3   5  35       51.80       56.65      8.79 o
   4   5  35        1.50       -6.98      9.97 o
   0   0  36        0.02       -1.99      8.97 o
   1   0  36       12.11       22.94      7.76 o
   2   0  36       12.51       13.53      8.97 o
   3   0  36        1.69        1.99      9.47 o
   4   0  36        1.60       -0.16     10.47 o
   5   0  36        9.11        9.59      7.98 o
   6   0  36        0.52        8.97      9.97 o
   1   1  36      107.63      121.54      8.07 o
   2   1  36       13.38       20.80      5.35 o
   3   1  36       10.04        5.79      4.95 o
   4   1  36       59.55       68.86      6.85 o
   5   1  36       23.68       32.85      7.28 o
   6   1  36        0.32       -5.54      5.54 o
   0   2  36        3.13        7.48      7.05 o
   1   2  36       12.99       10.26      5.18 o
   2   2  36        1.63        0.75      4.99 o
   3   2  36        0.39       -1.99      5.33 o
   4   2  36       34.24       39.39      7.44 o
   5   2  36       11.97       18.60      6.70 o
   6   2  36        6.94       14.35      8.09 o
   7   2  36        0.09        1.00     11.97 o
   1   3  36      221.65      245.78     11.65 o
   2   3  36       11.37       10.04      6.28 o
   3   3  36       20.59       26.78      7.00 o
   4   3  36        4.44        9.31      6.33 o
   5   3  36        1.56       -2.51      8.09 o
   6   3  36       19.59       27.92     13.96 o
   0   4  36        0.09        5.26      7.66 o
   1   4  36       65.57       64.32      8.35 o
   2   4  36        6.54       -3.63      6.28 o
   3   4  36        0.27       -8.97      8.97 o
   4   4  36       21.90       24.93     11.97 o
   2   5  36       31.72       25.93     10.97 o
   1   1  37        2.99        0.38      5.33 o
   2   1  37       12.15       18.29      5.60 o
   3   1  37        0.06        0.42      4.72 o
   4   1  37        2.82        2.35      4.95 o
   5   1  37        0.28       -5.70      5.70 o
   6   1  37        3.49       10.97     11.97 o
   0   2  37      104.28      117.18     15.46 o
   1   2  37        0.27        5.45      5.35 o
   2   2  37        3.10        0.27      5.06 o
   3   2  37        3.21        0.72      5.93 o
   4   2  37        5.24       14.53      6.86 o
   5   2  37       10.64       15.50     11.47 o
   6   2  37        0.70       -8.97     10.97 o
   1   3  37       46.96       53.64      6.82 o
   2   3  37        2.12        2.06      6.12 o
   3   3  37       22.70       25.00      7.36 o
   4   3  37        0.38       -4.80      7.38 o
   1   4  37        4.18       -1.99      9.97 o
   2   4  37        1.11       -1.99      9.97 o
   3   4  37       14.82       23.93     11.97 o
   0   0  38       36.74       13.96     10.97 o
   1   0  38        7.66        5.18      7.38 o
   2   0  38        0.25        5.22      7.38 o
   3   0  38       64.75       75.29     10.58 o
   4   0  38        0.69       -0.95      9.47 o
   5   0  38       24.90       42.88     13.96 o
   1   1  38        4.17       11.88      5.42 o
   2   1  38       29.50       15.14      5.85 o
   3   1  38       68.51       75.69      7.45 o
   4   1  38        2.90        9.24      7.69 o
   5   1  38       54.69       69.81     15.96 o
   6   1  38        0.10       -4.99     11.97 o
   0   2  38      109.95      126.05     12.32 o
   1   2  38       23.05       20.09      6.06 o
   2   2  38        0.23        9.31      5.71 o
   3   2  38        9.44       22.08      7.44 o
   4   2  38       32.31       36.57      9.50 o
   5   2  38        7.51        4.99     11.97 o
   1   3  38        1.21        4.99      7.76 o
   2   3  38        3.91       -8.97      9.97 o
   3   3  38        3.73        3.99     10.97 o
   1   4  38       29.19       16.95     11.97 o
   1   1  39       19.12       26.76      6.18 o
   2   1  39       33.85       45.27      6.79 o
   3   1  39        1.46        4.99      6.33 o
   4   1  39        0.40       -9.97     10.97 o
   0   2  39       72.89      105.07     20.94 o
   1   2  39       25.01       29.49     11.65 o
   2   2  39       96.39      122.31     10.13 o
   3   2  39        0.10        5.98     10.97 o
   1   3  39       17.40       11.97     10.97 o
   2   3  39        0.06       15.96     11.97 o
   0   0  40       26.23       49.86     13.96 o
   1   0  40       10.54        6.48      8.46 o
   2   0  40        8.78       -4.99     10.97 o
   3   0  40       65.72       88.75     16.95 o
   1   1  40        1.12        6.92      6.70 o
   2   1  40        7.97       13.44      8.79 o
   3   1  40       33.24       32.28      9.50 o
   0   2  40        0.43        6.98     10.97 o
   1   2  40        6.94       -1.99      7.76 o
 
